# Supplementary material for: Bioinformatics analysis to investigate the potential relationship between mitochondrial structure and function-related genes and the immune microenvironment in atherosclerosis
Source: Front Cardiovasc Med. 2025 May 13;12:1526151. doi: 10.3389/fcvm.2025.1526151 (PMC12106394; doi:10.3389/fcvm.2025.1526151)
Supplement: Supplementary file 1 [file Table1.xlsx]

## Sheet: Table S1 Primer sequence
Primer	5'-3'
GAPDH-F-Homo sapiens	CAGCCTCAAGATCATCAGCA
GAPDH-R-Homo sapiens	ATGATGTTCTGGAGAGCCCC
C15orf48-F-Homo sapiens	AGCCTCATCTTTCGCTGTGT
C15orf48-R-Homo sapiens	TGGTCACCCTTTGGACATTT
UCP2-F-Homo sapiens	GCATCGGCCTGTATGATTCT
UCP2-R-Homo sapiens	GTAGGCATTGACGGTGCTTT
PPIF-F-Homo sapiens	CGACTTCACCAACCACAATG
PPIF-R-Homo sapiens	GCCATCCAACCAGTCTGTCT
MGST1-F-Homo sapiens	GCAAAGGAGAAAATGCCAAG
MGST1-R-Homo sapiens	ATCCGTGCTCCGACAAATAG
