# Supplementary material for: Bioinformatics analysis to investigate the potential relationship between mitochondrial structure and function-related genes and the immune microenvironment in atherosclerosis
Source: Front Cardiovasc Med. 2025 May 13;12:1526151. doi: 10.3389/fcvm.2025.1526151 (PMC12106394; doi:10.3389/fcvm.2025.1526151)
Supplement: Supplementary file 2 [file Table2.xlsx]

## Sheet: Table S2 Human MitoCarta3.0 dat
MitoPathway	MitoPathways Hierarchy	Genes
Mitochondrial central dogma	Mitochondrial central dogma	AARS2
Mitochondrial central dogma	Mitochondrial central dogma	ALKBH1
Mitochondrial central dogma	Mitochondrial central dogma	ANGEL2
Mitochondrial central dogma	Mitochondrial central dogma	APEX1
Mitochondrial central dogma	Mitochondrial central dogma	ATAD3A
Mitochondrial central dogma	Mitochondrial central dogma	ATAD3B
Mitochondrial central dogma	Mitochondrial central dogma	AURKAIP1
Mitochondrial central dogma	Mitochondrial central dogma	C12orf65
Mitochondrial central dogma	Mitochondrial central dogma	CARS2
Mitochondrial central dogma	Mitochondrial central dogma	CDK5RAP1
Mitochondrial central dogma	Mitochondrial central dogma	CHCHD1
Mitochondrial central dogma	Mitochondrial central dogma	COA3
Mitochondrial central dogma	Mitochondrial central dogma	COX14
Mitochondrial central dogma	Mitochondrial central dogma	DAP3
Mitochondrial central dogma	Mitochondrial central dogma	DARS2
Mitochondrial central dogma	Mitochondrial central dogma	DDX28
Mitochondrial central dogma	Mitochondrial central dogma	DHX30
Mitochondrial central dogma	Mitochondrial central dogma	DNA2
Mitochondrial central dogma	Mitochondrial central dogma	DUS2
Mitochondrial central dogma	Mitochondrial central dogma	EARS2
Mitochondrial central dogma	Mitochondrial central dogma	ELAC2
Mitochondrial central dogma	Mitochondrial central dogma	ENDOG
Mitochondrial central dogma	Mitochondrial central dogma	ERAL1
Mitochondrial central dogma	Mitochondrial central dogma	EXD2
Mitochondrial central dogma	Mitochondrial central dogma	EXOG
Mitochondrial central dogma	Mitochondrial central dogma	FARS2
Mitochondrial central dogma	Mitochondrial central dogma	FASTK
Mitochondrial central dogma	Mitochondrial central dogma	FASTKD1
Mitochondrial central dogma	Mitochondrial central dogma	FASTKD2
Mitochondrial central dogma	Mitochondrial central dogma	FASTKD3
Mitochondrial central dogma	Mitochondrial central dogma	FASTKD5
Mitochondrial central dogma	Mitochondrial central dogma	GADD45GIP1
Mitochondrial central dogma	Mitochondrial central dogma	GARS1
Mitochondrial central dogma	Mitochondrial central dogma	GATB
Mitochondrial central dogma	Mitochondrial central dogma	GATC
Mitochondrial central dogma	Mitochondrial central dogma	GFM1
Mitochondrial central dogma	Mitochondrial central dogma	GFM2
Mitochondrial central dogma	Mitochondrial central dogma	GRSF1
Mitochondrial central dogma	Mitochondrial central dogma	GTPBP10
Mitochondrial central dogma	Mitochondrial central dogma	GTPBP3
Mitochondrial central dogma	Mitochondrial central dogma	GUF1
Mitochondrial central dogma	Mitochondrial central dogma	HARS2
Mitochondrial central dogma	Mitochondrial central dogma	HEMK1
Mitochondrial central dogma	Mitochondrial central dogma	HSD17B10
Mitochondrial central dogma	Mitochondrial central dogma	IARS2
Mitochondrial central dogma	Mitochondrial central dogma	KARS1
Mitochondrial central dogma	Mitochondrial central dogma	LACTB2
Mitochondrial central dogma	Mitochondrial central dogma	LARS2
Mitochondrial central dogma	Mitochondrial central dogma	LIG3
Mitochondrial central dogma	Mitochondrial central dogma	LRPPRC
Mitochondrial central dogma	Mitochondrial central dogma	MALSU1
Mitochondrial central dogma	Mitochondrial central dogma	MARS2
Mitochondrial central dogma	Mitochondrial central dogma	METAP1D
Mitochondrial central dogma	Mitochondrial central dogma	METTL15
Mitochondrial central dogma	Mitochondrial central dogma	METTL17
Mitochondrial central dogma	Mitochondrial central dogma	METTL4
Mitochondrial central dogma	Mitochondrial central dogma	METTL5
Mitochondrial central dogma	Mitochondrial central dogma	METTL8
Mitochondrial central dogma	Mitochondrial central dogma	MGME1
Mitochondrial central dogma	Mitochondrial central dogma	MIEF1
Mitochondrial central dogma	Mitochondrial central dogma	MPV17L2
Mitochondrial central dogma	Mitochondrial central dogma	MRM1
Mitochondrial central dogma	Mitochondrial central dogma	MRM2
Mitochondrial central dogma	Mitochondrial central dogma	MRM3
Mitochondrial central dogma	Mitochondrial central dogma	MRPL1
Mitochondrial central dogma	Mitochondrial central dogma	MRPL10
Mitochondrial central dogma	Mitochondrial central dogma	MRPL11
Mitochondrial central dogma	Mitochondrial central dogma	MRPL12
Mitochondrial central dogma	Mitochondrial central dogma	MRPL13
Mitochondrial central dogma	Mitochondrial central dogma	MRPL14
Mitochondrial central dogma	Mitochondrial central dogma	MRPL15
Mitochondrial central dogma	Mitochondrial central dogma	MRPL16
Mitochondrial central dogma	Mitochondrial central dogma	MRPL17
Mitochondrial central dogma	Mitochondrial central dogma	MRPL18
Mitochondrial central dogma	Mitochondrial central dogma	MRPL19
Mitochondrial central dogma	Mitochondrial central dogma	MRPL2
Mitochondrial central dogma	Mitochondrial central dogma	MRPL20
Mitochondrial central dogma	Mitochondrial central dogma	MRPL21
Mitochondrial central dogma	Mitochondrial central dogma	MRPL22
Mitochondrial central dogma	Mitochondrial central dogma	MRPL23
Mitochondrial central dogma	Mitochondrial central dogma	MRPL24
Mitochondrial central dogma	Mitochondrial central dogma	MRPL27
Mitochondrial central dogma	Mitochondrial central dogma	MRPL28
Mitochondrial central dogma	Mitochondrial central dogma	MRPL3
Mitochondrial central dogma	Mitochondrial central dogma	MRPL30
Mitochondrial central dogma	Mitochondrial central dogma	MRPL32
Mitochondrial central dogma	Mitochondrial central dogma	MRPL33
Mitochondrial central dogma	Mitochondrial central dogma	MRPL34
Mitochondrial central dogma	Mitochondrial central dogma	MRPL35
Mitochondrial central dogma	Mitochondrial central dogma	MRPL36
Mitochondrial central dogma	Mitochondrial central dogma	MRPL37
Mitochondrial central dogma	Mitochondrial central dogma	MRPL38
Mitochondrial central dogma	Mitochondrial central dogma	MRPL39
Mitochondrial central dogma	Mitochondrial central dogma	MRPL4
Mitochondrial central dogma	Mitochondrial central dogma	MRPL40
Mitochondrial central dogma	Mitochondrial central dogma	MRPL41
Mitochondrial central dogma	Mitochondrial central dogma	MRPL42
Mitochondrial central dogma	Mitochondrial central dogma	MRPL43
Mitochondrial central dogma	Mitochondrial central dogma	MRPL44
Mitochondrial central dogma	Mitochondrial central dogma	MRPL45
Mitochondrial central dogma	Mitochondrial central dogma	MRPL46
Mitochondrial central dogma	Mitochondrial central dogma	MRPL47
Mitochondrial central dogma	Mitochondrial central dogma	MRPL48
Mitochondrial central dogma	Mitochondrial central dogma	MRPL49
Mitochondrial central dogma	Mitochondrial central dogma	MRPL50
Mitochondrial central dogma	Mitochondrial central dogma	MRPL51
Mitochondrial central dogma	Mitochondrial central dogma	MRPL52
Mitochondrial central dogma	Mitochondrial central dogma	MRPL53
Mitochondrial central dogma	Mitochondrial central dogma	MRPL54
Mitochondrial central dogma	Mitochondrial central dogma	MRPL55
Mitochondrial central dogma	Mitochondrial central dogma	MRPL57
Mitochondrial central dogma	Mitochondrial central dogma	MRPL58
Mitochondrial central dogma	Mitochondrial central dogma	MRPL9
Mitochondrial central dogma	Mitochondrial central dogma	MRPS10
Mitochondrial central dogma	Mitochondrial central dogma	MRPS11
Mitochondrial central dogma	Mitochondrial central dogma	MRPS12
Mitochondrial central dogma	Mitochondrial central dogma	MRPS14
Mitochondrial central dogma	Mitochondrial central dogma	MRPS15
Mitochondrial central dogma	Mitochondrial central dogma	MRPS16
Mitochondrial central dogma	Mitochondrial central dogma	MRPS17
Mitochondrial central dogma	Mitochondrial central dogma	MRPS18A
Mitochondrial central dogma	Mitochondrial central dogma	MRPS18B
Mitochondrial central dogma	Mitochondrial central dogma	MRPS18C
Mitochondrial central dogma	Mitochondrial central dogma	MRPS2
Mitochondrial central dogma	Mitochondrial central dogma	MRPS21
Mitochondrial central dogma	Mitochondrial central dogma	MRPS22
Mitochondrial central dogma	Mitochondrial central dogma	MRPS23
Mitochondrial central dogma	Mitochondrial central dogma	MRPS24
Mitochondrial central dogma	Mitochondrial central dogma	MRPS25
Mitochondrial central dogma	Mitochondrial central dogma	MRPS26
Mitochondrial central dogma	Mitochondrial central dogma	MRPS27
Mitochondrial central dogma	Mitochondrial central dogma	MRPS28
Mitochondrial central dogma	Mitochondrial central dogma	MRPS30
Mitochondrial central dogma	Mitochondrial central dogma	MRPS31
Mitochondrial central dogma	Mitochondrial central dogma	MRPS33
Mitochondrial central dogma	Mitochondrial central dogma	MRPS34
Mitochondrial central dogma	Mitochondrial central dogma	MRPS35
Mitochondrial central dogma	Mitochondrial central dogma	MRPS36
Mitochondrial central dogma	Mitochondrial central dogma	MRPS5
Mitochondrial central dogma	Mitochondrial central dogma	MRPS6
Mitochondrial central dogma	Mitochondrial central dogma	MRPS7
Mitochondrial central dogma	Mitochondrial central dogma	MRPS9
Mitochondrial central dogma	Mitochondrial central dogma	MRRF
Mitochondrial central dogma	Mitochondrial central dogma	MTERF1
Mitochondrial central dogma	Mitochondrial central dogma	MTERF2
Mitochondrial central dogma	Mitochondrial central dogma	MTERF3
Mitochondrial central dogma	Mitochondrial central dogma	MTERF4
Mitochondrial central dogma	Mitochondrial central dogma	MTFMT
Mitochondrial central dogma	Mitochondrial central dogma	MTG1
Mitochondrial central dogma	Mitochondrial central dogma	MTG2
Mitochondrial central dogma	Mitochondrial central dogma	MTIF2
Mitochondrial central dogma	Mitochondrial central dogma	MTIF3
Mitochondrial central dogma	Mitochondrial central dogma	MTO1
Mitochondrial central dogma	Mitochondrial central dogma	MTPAP
Mitochondrial central dogma	Mitochondrial central dogma	MTRES1
Mitochondrial central dogma	Mitochondrial central dogma	MTRF1
Mitochondrial central dogma	Mitochondrial central dogma	MTRF1L
Mitochondrial central dogma	Mitochondrial central dogma	MUTYH
Mitochondrial central dogma	Mitochondrial central dogma	MYG1
Mitochondrial central dogma	Mitochondrial central dogma	NARS2
Mitochondrial central dogma	Mitochondrial central dogma	NGRN
Mitochondrial central dogma	Mitochondrial central dogma	NOA1
Mitochondrial central dogma	Mitochondrial central dogma	NSUN2
Mitochondrial central dogma	Mitochondrial central dogma	NSUN3
Mitochondrial central dogma	Mitochondrial central dogma	NSUN4
Mitochondrial central dogma	Mitochondrial central dogma	OGG1
Mitochondrial central dogma	Mitochondrial central dogma	OSGEPL1
Mitochondrial central dogma	Mitochondrial central dogma	OXA1L
Mitochondrial central dogma	Mitochondrial central dogma	PARS2
Mitochondrial central dogma	Mitochondrial central dogma	PDE12
Mitochondrial central dogma	Mitochondrial central dogma	PDF
Mitochondrial central dogma	Mitochondrial central dogma	PIF1
Mitochondrial central dogma	Mitochondrial central dogma	PNPT1
Mitochondrial central dogma	Mitochondrial central dogma	POLB
Mitochondrial central dogma	Mitochondrial central dogma	POLDIP2
Mitochondrial central dogma	Mitochondrial central dogma	POLG
Mitochondrial central dogma	Mitochondrial central dogma	POLG2
Mitochondrial central dogma	Mitochondrial central dogma	POLQ
Mitochondrial central dogma	Mitochondrial central dogma	POLRMT
Mitochondrial central dogma	Mitochondrial central dogma	PPA2
Mitochondrial central dogma	Mitochondrial central dogma	PRIMPOL
Mitochondrial central dogma	Mitochondrial central dogma	PRORP
Mitochondrial central dogma	Mitochondrial central dogma	PTCD1
Mitochondrial central dogma	Mitochondrial central dogma	PTCD2
Mitochondrial central dogma	Mitochondrial central dogma	PTCD3
Mitochondrial central dogma	Mitochondrial central dogma	PUS1
Mitochondrial central dogma	Mitochondrial central dogma	PUSL1
Mitochondrial central dogma	Mitochondrial central dogma	QRSL1
Mitochondrial central dogma	Mitochondrial central dogma	QTRT1
Mitochondrial central dogma	Mitochondrial central dogma	RARS2
Mitochondrial central dogma	Mitochondrial central dogma	RBFA
Mitochondrial central dogma	Mitochondrial central dogma	RCC1L
Mitochondrial central dogma	Mitochondrial central dogma	RECQL4
Mitochondrial central dogma	Mitochondrial central dogma	REXO2
Mitochondrial central dogma	Mitochondrial central dogma	RMND1
Mitochondrial central dogma	Mitochondrial central dogma	RNASEH1
Mitochondrial central dogma	Mitochondrial central dogma	RPUSD3
Mitochondrial central dogma	Mitochondrial central dogma	RPUSD4
Mitochondrial central dogma	Mitochondrial central dogma	SARS2
Mitochondrial central dogma	Mitochondrial central dogma	SLIRP
Mitochondrial central dogma	Mitochondrial central dogma	SSBP1
Mitochondrial central dogma	Mitochondrial central dogma	SUPV3L1
Mitochondrial central dogma	Mitochondrial central dogma	TACO1
Mitochondrial central dogma	Mitochondrial central dogma	TARS2
Mitochondrial central dogma	Mitochondrial central dogma	TBRG4
Mitochondrial central dogma	Mitochondrial central dogma	TEFM
Mitochondrial central dogma	Mitochondrial central dogma	TFAM
Mitochondrial central dogma	Mitochondrial central dogma	TFB1M
Mitochondrial central dogma	Mitochondrial central dogma	TFB2M
Mitochondrial central dogma	Mitochondrial central dogma	THG1L
Mitochondrial central dogma	Mitochondrial central dogma	TIMM21
Mitochondrial central dogma	Mitochondrial central dogma	TOP1MT
Mitochondrial central dogma	Mitochondrial central dogma	TOP3A
Mitochondrial central dogma	Mitochondrial central dogma	TRIT1
Mitochondrial central dogma	Mitochondrial central dogma	TRMT1
Mitochondrial central dogma	Mitochondrial central dogma	TRMT10C
Mitochondrial central dogma	Mitochondrial central dogma	TRMT2B
Mitochondrial central dogma	Mitochondrial central dogma	TRMT5
Mitochondrial central dogma	Mitochondrial central dogma	TRMT61B
Mitochondrial central dogma	Mitochondrial central dogma	TRMU
Mitochondrial central dogma	Mitochondrial central dogma	TRNT1
Mitochondrial central dogma	Mitochondrial central dogma	TRUB2
Mitochondrial central dogma	Mitochondrial central dogma	TSFM
Mitochondrial central dogma	Mitochondrial central dogma	TUFM
Mitochondrial central dogma	Mitochondrial central dogma	TWNK
Mitochondrial central dogma	Mitochondrial central dogma	UNG
Mitochondrial central dogma	Mitochondrial central dogma	VARS2
Mitochondrial central dogma	Mitochondrial central dogma	WARS2
Mitochondrial central dogma	Mitochondrial central dogma	YARS2
Mitochondrial central dogma	Mitochondrial central dogma	YBEY
Mitochondrial central dogma	Mitochondrial central dogma	YRDC
mtDNA maintenance	Mitochondrial central dogma > mtDNA maintenance	APEX1
mtDNA maintenance	Mitochondrial central dogma > mtDNA maintenance	ATAD3A
mtDNA maintenance	Mitochondrial central dogma > mtDNA maintenance	ATAD3B
mtDNA maintenance	Mitochondrial central dogma > mtDNA maintenance	DNA2
mtDNA maintenance	Mitochondrial central dogma > mtDNA maintenance	ENDOG
mtDNA maintenance	Mitochondrial central dogma > mtDNA maintenance	EXOG
mtDNA maintenance	Mitochondrial central dogma > mtDNA maintenance	LIG3
mtDNA maintenance	Mitochondrial central dogma > mtDNA maintenance	METTL4
mtDNA maintenance	Mitochondrial central dogma > mtDNA maintenance	MGME1
mtDNA maintenance	Mitochondrial central dogma > mtDNA maintenance	MTERF1
mtDNA maintenance	Mitochondrial central dogma > mtDNA maintenance	MTERF2
mtDNA maintenance	Mitochondrial central dogma > mtDNA maintenance	MUTYH
mtDNA maintenance	Mitochondrial central dogma > mtDNA maintenance	OGG1
mtDNA maintenance	Mitochondrial central dogma > mtDNA maintenance	PIF1
mtDNA maintenance	Mitochondrial central dogma > mtDNA maintenance	POLB
mtDNA maintenance	Mitochondrial central dogma > mtDNA maintenance	POLDIP2
mtDNA maintenance	Mitochondrial central dogma > mtDNA maintenance	POLG
mtDNA maintenance	Mitochondrial central dogma > mtDNA maintenance	POLG2
mtDNA maintenance	Mitochondrial central dogma > mtDNA maintenance	POLQ
mtDNA maintenance	Mitochondrial central dogma > mtDNA maintenance	POLRMT
mtDNA maintenance	Mitochondrial central dogma > mtDNA maintenance	PPA2
mtDNA maintenance	Mitochondrial central dogma > mtDNA maintenance	PRIMPOL
mtDNA maintenance	Mitochondrial central dogma > mtDNA maintenance	RECQL4
mtDNA maintenance	Mitochondrial central dogma > mtDNA maintenance	RNASEH1
mtDNA maintenance	Mitochondrial central dogma > mtDNA maintenance	SSBP1
mtDNA maintenance	Mitochondrial central dogma > mtDNA maintenance	TFAM
mtDNA maintenance	Mitochondrial central dogma > mtDNA maintenance	TFB2M
mtDNA maintenance	Mitochondrial central dogma > mtDNA maintenance	TOP1MT
mtDNA maintenance	Mitochondrial central dogma > mtDNA maintenance	TOP3A
mtDNA maintenance	Mitochondrial central dogma > mtDNA maintenance	TWNK
mtDNA maintenance	Mitochondrial central dogma > mtDNA maintenance	UNG
mtDNA replication	Mitochondrial central dogma > mtDNA maintenance > mtDNA replication	DNA2
mtDNA replication	Mitochondrial central dogma > mtDNA maintenance > mtDNA replication	EXOG
mtDNA replication	Mitochondrial central dogma > mtDNA maintenance > mtDNA replication	LIG3
mtDNA replication	Mitochondrial central dogma > mtDNA maintenance > mtDNA replication	MGME1
mtDNA replication	Mitochondrial central dogma > mtDNA maintenance > mtDNA replication	POLG
mtDNA replication	Mitochondrial central dogma > mtDNA maintenance > mtDNA replication	POLG2
mtDNA replication	Mitochondrial central dogma > mtDNA maintenance > mtDNA replication	POLRMT
mtDNA replication	Mitochondrial central dogma > mtDNA maintenance > mtDNA replication	RNASEH1
mtDNA replication	Mitochondrial central dogma > mtDNA maintenance > mtDNA replication	SSBP1
mtDNA replication	Mitochondrial central dogma > mtDNA maintenance > mtDNA replication	TFAM
mtDNA replication	Mitochondrial central dogma > mtDNA maintenance > mtDNA replication	TFB2M
mtDNA replication	Mitochondrial central dogma > mtDNA maintenance > mtDNA replication	TOP1MT
mtDNA replication	Mitochondrial central dogma > mtDNA maintenance > mtDNA replication	TOP3A
mtDNA replication	Mitochondrial central dogma > mtDNA maintenance > mtDNA replication	TWNK
mtDNA nucleoid	Mitochondrial central dogma > mtDNA maintenance > mtDNA nucleoid	ATAD3A
mtDNA nucleoid	Mitochondrial central dogma > mtDNA maintenance > mtDNA nucleoid	ATAD3B
mtDNA nucleoid	Mitochondrial central dogma > mtDNA maintenance > mtDNA nucleoid	MTERF1
mtDNA nucleoid	Mitochondrial central dogma > mtDNA maintenance > mtDNA nucleoid	MTERF2
mtDNA nucleoid	Mitochondrial central dogma > mtDNA maintenance > mtDNA nucleoid	POLDIP2
mtDNA nucleoid	Mitochondrial central dogma > mtDNA maintenance > mtDNA nucleoid	POLG
mtDNA nucleoid	Mitochondrial central dogma > mtDNA maintenance > mtDNA nucleoid	POLG2
mtDNA nucleoid	Mitochondrial central dogma > mtDNA maintenance > mtDNA nucleoid	POLRMT
mtDNA nucleoid	Mitochondrial central dogma > mtDNA maintenance > mtDNA nucleoid	SSBP1
mtDNA nucleoid	Mitochondrial central dogma > mtDNA maintenance > mtDNA nucleoid	TFAM
mtDNA nucleoid	Mitochondrial central dogma > mtDNA maintenance > mtDNA nucleoid	TWNK
mtDNA repair	Mitochondrial central dogma > mtDNA maintenance > mtDNA repair	APEX1
mtDNA repair	Mitochondrial central dogma > mtDNA maintenance > mtDNA repair	EXOG
mtDNA repair	Mitochondrial central dogma > mtDNA maintenance > mtDNA repair	LIG3
mtDNA repair	Mitochondrial central dogma > mtDNA maintenance > mtDNA repair	OGG1
mtDNA repair	Mitochondrial central dogma > mtDNA maintenance > mtDNA repair	POLB
mtDNA repair	Mitochondrial central dogma > mtDNA maintenance > mtDNA repair	POLG
mtDNA repair	Mitochondrial central dogma > mtDNA maintenance > mtDNA repair	PRIMPOL
mtDNA repair	Mitochondrial central dogma > mtDNA maintenance > mtDNA repair	RECQL4
mtDNA repair	Mitochondrial central dogma > mtDNA maintenance > mtDNA repair	UNG
mtDNA modifications	Mitochondrial central dogma > mtDNA maintenance > mtDNA modifications	METTL4
mtDNA stability and decay	Mitochondrial central dogma > mtDNA maintenance > mtDNA stability and decay	ENDOG
mtDNA stability and decay	Mitochondrial central dogma > mtDNA maintenance > mtDNA stability and decay	EXOG
mtDNA stability and decay	Mitochondrial central dogma > mtDNA maintenance > mtDNA stability and decay	MGME1
mtRNA metabolism	Mitochondrial central dogma > mtRNA metabolism	ALKBH1
mtRNA metabolism	Mitochondrial central dogma > mtRNA metabolism	ANGEL2
mtRNA metabolism	Mitochondrial central dogma > mtRNA metabolism	CDK5RAP1
mtRNA metabolism	Mitochondrial central dogma > mtRNA metabolism	DDX28
mtRNA metabolism	Mitochondrial central dogma > mtRNA metabolism	DHX30
mtRNA metabolism	Mitochondrial central dogma > mtRNA metabolism	DUS2
mtRNA metabolism	Mitochondrial central dogma > mtRNA metabolism	ELAC2
mtRNA metabolism	Mitochondrial central dogma > mtRNA metabolism	ENDOG
mtRNA metabolism	Mitochondrial central dogma > mtRNA metabolism	ERAL1
mtRNA metabolism	Mitochondrial central dogma > mtRNA metabolism	FASTK
mtRNA metabolism	Mitochondrial central dogma > mtRNA metabolism	FASTKD1
mtRNA metabolism	Mitochondrial central dogma > mtRNA metabolism	FASTKD2
mtRNA metabolism	Mitochondrial central dogma > mtRNA metabolism	FASTKD3
mtRNA metabolism	Mitochondrial central dogma > mtRNA metabolism	FASTKD5
mtRNA metabolism	Mitochondrial central dogma > mtRNA metabolism	GRSF1
mtRNA metabolism	Mitochondrial central dogma > mtRNA metabolism	GTPBP3
mtRNA metabolism	Mitochondrial central dogma > mtRNA metabolism	HSD17B10
mtRNA metabolism	Mitochondrial central dogma > mtRNA metabolism	LACTB2
mtRNA metabolism	Mitochondrial central dogma > mtRNA metabolism	LRPPRC
mtRNA metabolism	Mitochondrial central dogma > mtRNA metabolism	METTL15
mtRNA metabolism	Mitochondrial central dogma > mtRNA metabolism	METTL17
mtRNA metabolism	Mitochondrial central dogma > mtRNA metabolism	METTL5
mtRNA metabolism	Mitochondrial central dogma > mtRNA metabolism	METTL8
mtRNA metabolism	Mitochondrial central dogma > mtRNA metabolism	MRM1
mtRNA metabolism	Mitochondrial central dogma > mtRNA metabolism	MRM2
mtRNA metabolism	Mitochondrial central dogma > mtRNA metabolism	MRM3
mtRNA metabolism	Mitochondrial central dogma > mtRNA metabolism	MRPL12
mtRNA metabolism	Mitochondrial central dogma > mtRNA metabolism	MRPL47
mtRNA metabolism	Mitochondrial central dogma > mtRNA metabolism	MRPS7
mtRNA metabolism	Mitochondrial central dogma > mtRNA metabolism	MRPS9
mtRNA metabolism	Mitochondrial central dogma > mtRNA metabolism	MTERF1
mtRNA metabolism	Mitochondrial central dogma > mtRNA metabolism	MTO1
mtRNA metabolism	Mitochondrial central dogma > mtRNA metabolism	MTPAP
mtRNA metabolism	Mitochondrial central dogma > mtRNA metabolism	MTRES1
mtRNA metabolism	Mitochondrial central dogma > mtRNA metabolism	MYG1
mtRNA metabolism	Mitochondrial central dogma > mtRNA metabolism	NGRN
mtRNA metabolism	Mitochondrial central dogma > mtRNA metabolism	NOA1
mtRNA metabolism	Mitochondrial central dogma > mtRNA metabolism	NSUN2
mtRNA metabolism	Mitochondrial central dogma > mtRNA metabolism	NSUN3
mtRNA metabolism	Mitochondrial central dogma > mtRNA metabolism	NSUN4
mtRNA metabolism	Mitochondrial central dogma > mtRNA metabolism	OSGEPL1
mtRNA metabolism	Mitochondrial central dogma > mtRNA metabolism	PDE12
mtRNA metabolism	Mitochondrial central dogma > mtRNA metabolism	PNPT1
mtRNA metabolism	Mitochondrial central dogma > mtRNA metabolism	POLRMT
mtRNA metabolism	Mitochondrial central dogma > mtRNA metabolism	PPA2
mtRNA metabolism	Mitochondrial central dogma > mtRNA metabolism	PRORP
mtRNA metabolism	Mitochondrial central dogma > mtRNA metabolism	PTCD1
mtRNA metabolism	Mitochondrial central dogma > mtRNA metabolism	PTCD2
mtRNA metabolism	Mitochondrial central dogma > mtRNA metabolism	PUS1
mtRNA metabolism	Mitochondrial central dogma > mtRNA metabolism	QTRT1
mtRNA metabolism	Mitochondrial central dogma > mtRNA metabolism	RCC1L
mtRNA metabolism	Mitochondrial central dogma > mtRNA metabolism	REXO2
mtRNA metabolism	Mitochondrial central dogma > mtRNA metabolism	RMND1
mtRNA metabolism	Mitochondrial central dogma > mtRNA metabolism	RNASEH1
mtRNA metabolism	Mitochondrial central dogma > mtRNA metabolism	RPUSD3
mtRNA metabolism	Mitochondrial central dogma > mtRNA metabolism	RPUSD4
mtRNA metabolism	Mitochondrial central dogma > mtRNA metabolism	SLIRP
mtRNA metabolism	Mitochondrial central dogma > mtRNA metabolism	SUPV3L1
mtRNA metabolism	Mitochondrial central dogma > mtRNA metabolism	TBRG4
mtRNA metabolism	Mitochondrial central dogma > mtRNA metabolism	TEFM
mtRNA metabolism	Mitochondrial central dogma > mtRNA metabolism	TFAM
mtRNA metabolism	Mitochondrial central dogma > mtRNA metabolism	TFB1M
mtRNA metabolism	Mitochondrial central dogma > mtRNA metabolism	TFB2M
mtRNA metabolism	Mitochondrial central dogma > mtRNA metabolism	THG1L
mtRNA metabolism	Mitochondrial central dogma > mtRNA metabolism	TOP1MT
mtRNA metabolism	Mitochondrial central dogma > mtRNA metabolism	TRIT1
mtRNA metabolism	Mitochondrial central dogma > mtRNA metabolism	TRMT1
mtRNA metabolism	Mitochondrial central dogma > mtRNA metabolism	TRMT10C
mtRNA metabolism	Mitochondrial central dogma > mtRNA metabolism	TRMT2B
mtRNA metabolism	Mitochondrial central dogma > mtRNA metabolism	TRMT5
mtRNA metabolism	Mitochondrial central dogma > mtRNA metabolism	TRMT61B
mtRNA metabolism	Mitochondrial central dogma > mtRNA metabolism	TRMU
mtRNA metabolism	Mitochondrial central dogma > mtRNA metabolism	TRNT1
mtRNA metabolism	Mitochondrial central dogma > mtRNA metabolism	TRUB2
mtRNA metabolism	Mitochondrial central dogma > mtRNA metabolism	YBEY
mtRNA metabolism	Mitochondrial central dogma > mtRNA metabolism	YRDC
Transcription	Mitochondrial central dogma > mtRNA metabolism > Transcription	MRPL12
Transcription	Mitochondrial central dogma > mtRNA metabolism > Transcription	MTERF1
Transcription	Mitochondrial central dogma > mtRNA metabolism > Transcription	MTRES1
Transcription	Mitochondrial central dogma > mtRNA metabolism > Transcription	POLRMT
Transcription	Mitochondrial central dogma > mtRNA metabolism > Transcription	TEFM
Transcription	Mitochondrial central dogma > mtRNA metabolism > Transcription	TFAM
Transcription	Mitochondrial central dogma > mtRNA metabolism > Transcription	TFB2M
Transcription	Mitochondrial central dogma > mtRNA metabolism > Transcription	TOP1MT
mtRNA granules	Mitochondrial central dogma > mtRNA metabolism > mtRNA granules	ALKBH1
mtRNA granules	Mitochondrial central dogma > mtRNA metabolism > mtRNA granules	DDX28
mtRNA granules	Mitochondrial central dogma > mtRNA metabolism > mtRNA granules	DHX30
mtRNA granules	Mitochondrial central dogma > mtRNA metabolism > mtRNA granules	ERAL1
mtRNA granules	Mitochondrial central dogma > mtRNA metabolism > mtRNA granules	FASTK
mtRNA granules	Mitochondrial central dogma > mtRNA metabolism > mtRNA granules	FASTKD1
mtRNA granules	Mitochondrial central dogma > mtRNA metabolism > mtRNA granules	FASTKD2
mtRNA granules	Mitochondrial central dogma > mtRNA metabolism > mtRNA granules	FASTKD5
mtRNA granules	Mitochondrial central dogma > mtRNA metabolism > mtRNA granules	GRSF1
mtRNA granules	Mitochondrial central dogma > mtRNA metabolism > mtRNA granules	HSD17B10
mtRNA granules	Mitochondrial central dogma > mtRNA metabolism > mtRNA granules	MRM1
mtRNA granules	Mitochondrial central dogma > mtRNA metabolism > mtRNA granules	MRM2
mtRNA granules	Mitochondrial central dogma > mtRNA metabolism > mtRNA granules	MRPL47
mtRNA granules	Mitochondrial central dogma > mtRNA metabolism > mtRNA granules	MRPS7
mtRNA granules	Mitochondrial central dogma > mtRNA metabolism > mtRNA granules	MRPS9
mtRNA granules	Mitochondrial central dogma > mtRNA metabolism > mtRNA granules	MTPAP
mtRNA granules	Mitochondrial central dogma > mtRNA metabolism > mtRNA granules	NOA1
mtRNA granules	Mitochondrial central dogma > mtRNA metabolism > mtRNA granules	PRORP
mtRNA granules	Mitochondrial central dogma > mtRNA metabolism > mtRNA granules	PTCD1
mtRNA granules	Mitochondrial central dogma > mtRNA metabolism > mtRNA granules	PTCD2
mtRNA granules	Mitochondrial central dogma > mtRNA metabolism > mtRNA granules	PUS1
mtRNA granules	Mitochondrial central dogma > mtRNA metabolism > mtRNA granules	RMND1
mtRNA granules	Mitochondrial central dogma > mtRNA metabolism > mtRNA granules	RPUSD3
mtRNA granules	Mitochondrial central dogma > mtRNA metabolism > mtRNA granules	RPUSD4
mtRNA granules	Mitochondrial central dogma > mtRNA metabolism > mtRNA granules	SUPV3L1
mtRNA granules	Mitochondrial central dogma > mtRNA metabolism > mtRNA granules	TFB1M
mtRNA granules	Mitochondrial central dogma > mtRNA metabolism > mtRNA granules	TRMT10C
mtRNA granules	Mitochondrial central dogma > mtRNA metabolism > mtRNA granules	TRUB2
Polycistronic mtRNA processing	Mitochondrial central dogma > mtRNA metabolism > Polycistronic mtRNA processing	ELAC2
Polycistronic mtRNA processing	Mitochondrial central dogma > mtRNA metabolism > Polycistronic mtRNA processing	FASTK
Polycistronic mtRNA processing	Mitochondrial central dogma > mtRNA metabolism > Polycistronic mtRNA processing	FASTKD1
Polycistronic mtRNA processing	Mitochondrial central dogma > mtRNA metabolism > Polycistronic mtRNA processing	FASTKD2
Polycistronic mtRNA processing	Mitochondrial central dogma > mtRNA metabolism > Polycistronic mtRNA processing	FASTKD3
Polycistronic mtRNA processing	Mitochondrial central dogma > mtRNA metabolism > Polycistronic mtRNA processing	FASTKD5
Polycistronic mtRNA processing	Mitochondrial central dogma > mtRNA metabolism > Polycistronic mtRNA processing	GRSF1
Polycistronic mtRNA processing	Mitochondrial central dogma > mtRNA metabolism > Polycistronic mtRNA processing	HSD17B10
Polycistronic mtRNA processing	Mitochondrial central dogma > mtRNA metabolism > Polycistronic mtRNA processing	PRORP
Polycistronic mtRNA processing	Mitochondrial central dogma > mtRNA metabolism > Polycistronic mtRNA processing	PTCD2
Polycistronic mtRNA processing	Mitochondrial central dogma > mtRNA metabolism > Polycistronic mtRNA processing	TBRG4
Polycistronic mtRNA processing	Mitochondrial central dogma > mtRNA metabolism > Polycistronic mtRNA processing	TRMT10C
Polycistronic mtRNA processing	Mitochondrial central dogma > mtRNA metabolism > Polycistronic mtRNA processing	YBEY
mt-tRNA modifications	Mitochondrial central dogma > mtRNA metabolism > mt-tRNA modifications	ALKBH1
mt-tRNA modifications	Mitochondrial central dogma > mtRNA metabolism > mt-tRNA modifications	CDK5RAP1
mt-tRNA modifications	Mitochondrial central dogma > mtRNA metabolism > mt-tRNA modifications	DUS2
mt-tRNA modifications	Mitochondrial central dogma > mtRNA metabolism > mt-tRNA modifications	GTPBP3
mt-tRNA modifications	Mitochondrial central dogma > mtRNA metabolism > mt-tRNA modifications	HSD17B10
mt-tRNA modifications	Mitochondrial central dogma > mtRNA metabolism > mt-tRNA modifications	MTO1
mt-tRNA modifications	Mitochondrial central dogma > mtRNA metabolism > mt-tRNA modifications	NSUN2
mt-tRNA modifications	Mitochondrial central dogma > mtRNA metabolism > mt-tRNA modifications	NSUN3
mt-tRNA modifications	Mitochondrial central dogma > mtRNA metabolism > mt-tRNA modifications	OSGEPL1
mt-tRNA modifications	Mitochondrial central dogma > mtRNA metabolism > mt-tRNA modifications	PUS1
mt-tRNA modifications	Mitochondrial central dogma > mtRNA metabolism > mt-tRNA modifications	QTRT1
mt-tRNA modifications	Mitochondrial central dogma > mtRNA metabolism > mt-tRNA modifications	RPUSD4
mt-tRNA modifications	Mitochondrial central dogma > mtRNA metabolism > mt-tRNA modifications	THG1L
mt-tRNA modifications	Mitochondrial central dogma > mtRNA metabolism > mt-tRNA modifications	TRIT1
mt-tRNA modifications	Mitochondrial central dogma > mtRNA metabolism > mt-tRNA modifications	TRMT1
mt-tRNA modifications	Mitochondrial central dogma > mtRNA metabolism > mt-tRNA modifications	TRMT10C
mt-tRNA modifications	Mitochondrial central dogma > mtRNA metabolism > mt-tRNA modifications	TRMT2B
mt-tRNA modifications	Mitochondrial central dogma > mtRNA metabolism > mt-tRNA modifications	TRMT5
mt-tRNA modifications	Mitochondrial central dogma > mtRNA metabolism > mt-tRNA modifications	TRMT61B
mt-tRNA modifications	Mitochondrial central dogma > mtRNA metabolism > mt-tRNA modifications	TRMU
mt-tRNA modifications	Mitochondrial central dogma > mtRNA metabolism > mt-tRNA modifications	TRNT1
mt-tRNA modifications	Mitochondrial central dogma > mtRNA metabolism > mt-tRNA modifications	YRDC
mt-rRNA modifications	Mitochondrial central dogma > mtRNA metabolism > mt-rRNA modifications	METTL15
mt-rRNA modifications	Mitochondrial central dogma > mtRNA metabolism > mt-rRNA modifications	METTL17
mt-rRNA modifications	Mitochondrial central dogma > mtRNA metabolism > mt-rRNA modifications	METTL5
mt-rRNA modifications	Mitochondrial central dogma > mtRNA metabolism > mt-rRNA modifications	MRM1
mt-rRNA modifications	Mitochondrial central dogma > mtRNA metabolism > mt-rRNA modifications	MRM2
mt-rRNA modifications	Mitochondrial central dogma > mtRNA metabolism > mt-rRNA modifications	MRM3
mt-rRNA modifications	Mitochondrial central dogma > mtRNA metabolism > mt-rRNA modifications	MTPAP
mt-rRNA modifications	Mitochondrial central dogma > mtRNA metabolism > mt-rRNA modifications	MYG1
mt-rRNA modifications	Mitochondrial central dogma > mtRNA metabolism > mt-rRNA modifications	NGRN
mt-rRNA modifications	Mitochondrial central dogma > mtRNA metabolism > mt-rRNA modifications	NSUN4
mt-rRNA modifications	Mitochondrial central dogma > mtRNA metabolism > mt-rRNA modifications	RCC1L
mt-rRNA modifications	Mitochondrial central dogma > mtRNA metabolism > mt-rRNA modifications	RPUSD3
mt-rRNA modifications	Mitochondrial central dogma > mtRNA metabolism > mt-rRNA modifications	RPUSD4
mt-rRNA modifications	Mitochondrial central dogma > mtRNA metabolism > mt-rRNA modifications	TFB1M
mt-rRNA modifications	Mitochondrial central dogma > mtRNA metabolism > mt-rRNA modifications	TRIT1
mt-rRNA modifications	Mitochondrial central dogma > mtRNA metabolism > mt-rRNA modifications	TRMT2B
mt-rRNA modifications	Mitochondrial central dogma > mtRNA metabolism > mt-rRNA modifications	TRMT61B
mt-rRNA modifications	Mitochondrial central dogma > mtRNA metabolism > mt-rRNA modifications	TRUB2
mt-mRNA modifications	Mitochondrial central dogma > mtRNA metabolism > mt-mRNA modifications	ANGEL2
mt-mRNA modifications	Mitochondrial central dogma > mtRNA metabolism > mt-mRNA modifications	MTPAP
mt-mRNA modifications	Mitochondrial central dogma > mtRNA metabolism > mt-mRNA modifications	MYG1
mt-mRNA modifications	Mitochondrial central dogma > mtRNA metabolism > mt-mRNA modifications	PDE12
mtRNA stability and decay	Mitochondrial central dogma > mtRNA metabolism > mtRNA stability and decay	ENDOG
mtRNA stability and decay	Mitochondrial central dogma > mtRNA metabolism > mtRNA stability and decay	FASTK
mtRNA stability and decay	Mitochondrial central dogma > mtRNA metabolism > mtRNA stability and decay	FASTKD1
mtRNA stability and decay	Mitochondrial central dogma > mtRNA metabolism > mtRNA stability and decay	FASTKD2
mtRNA stability and decay	Mitochondrial central dogma > mtRNA metabolism > mtRNA stability and decay	FASTKD3
mtRNA stability and decay	Mitochondrial central dogma > mtRNA metabolism > mtRNA stability and decay	FASTKD5
mtRNA stability and decay	Mitochondrial central dogma > mtRNA metabolism > mtRNA stability and decay	GRSF1
mtRNA stability and decay	Mitochondrial central dogma > mtRNA metabolism > mtRNA stability and decay	LACTB2
mtRNA stability and decay	Mitochondrial central dogma > mtRNA metabolism > mtRNA stability and decay	LRPPRC
mtRNA stability and decay	Mitochondrial central dogma > mtRNA metabolism > mtRNA stability and decay	MTPAP
mtRNA stability and decay	Mitochondrial central dogma > mtRNA metabolism > mtRNA stability and decay	PDE12
mtRNA stability and decay	Mitochondrial central dogma > mtRNA metabolism > mtRNA stability and decay	PNPT1
mtRNA stability and decay	Mitochondrial central dogma > mtRNA metabolism > mtRNA stability and decay	REXO2
mtRNA stability and decay	Mitochondrial central dogma > mtRNA metabolism > mtRNA stability and decay	RNASEH1
mtRNA stability and decay	Mitochondrial central dogma > mtRNA metabolism > mtRNA stability and decay	SLIRP
mtRNA stability and decay	Mitochondrial central dogma > mtRNA metabolism > mtRNA stability and decay	SUPV3L1
mtRNA stability and decay	Mitochondrial central dogma > mtRNA metabolism > mtRNA stability and decay	TBRG4
Translation	Mitochondrial central dogma > Translation	AARS2
Translation	Mitochondrial central dogma > Translation	AURKAIP1
Translation	Mitochondrial central dogma > Translation	C12orf65
Translation	Mitochondrial central dogma > Translation	CARS2
Translation	Mitochondrial central dogma > Translation	CHCHD1
Translation	Mitochondrial central dogma > Translation	COA3
Translation	Mitochondrial central dogma > Translation	COX14
Translation	Mitochondrial central dogma > Translation	DAP3
Translation	Mitochondrial central dogma > Translation	DARS2
Translation	Mitochondrial central dogma > Translation	DDX28
Translation	Mitochondrial central dogma > Translation	DHX30
Translation	Mitochondrial central dogma > Translation	EARS2
Translation	Mitochondrial central dogma > Translation	ERAL1
Translation	Mitochondrial central dogma > Translation	EXD2
Translation	Mitochondrial central dogma > Translation	FARS2
Translation	Mitochondrial central dogma > Translation	FASTKD2
Translation	Mitochondrial central dogma > Translation	GADD45GIP1
Translation	Mitochondrial central dogma > Translation	GARS1
Translation	Mitochondrial central dogma > Translation	GATB
Translation	Mitochondrial central dogma > Translation	GATC
Translation	Mitochondrial central dogma > Translation	GFM1
Translation	Mitochondrial central dogma > Translation	GFM2
Translation	Mitochondrial central dogma > Translation	GRSF1
Translation	Mitochondrial central dogma > Translation	GTPBP10
Translation	Mitochondrial central dogma > Translation	GUF1
Translation	Mitochondrial central dogma > Translation	HARS2
Translation	Mitochondrial central dogma > Translation	HEMK1
Translation	Mitochondrial central dogma > Translation	IARS2
Translation	Mitochondrial central dogma > Translation	KARS1
Translation	Mitochondrial central dogma > Translation	LARS2
Translation	Mitochondrial central dogma > Translation	LRPPRC
Translation	Mitochondrial central dogma > Translation	MALSU1
Translation	Mitochondrial central dogma > Translation	MARS2
Translation	Mitochondrial central dogma > Translation	METAP1D
Translation	Mitochondrial central dogma > Translation	METTL17
Translation	Mitochondrial central dogma > Translation	MIEF1
Translation	Mitochondrial central dogma > Translation	MPV17L2
Translation	Mitochondrial central dogma > Translation	MRM2
Translation	Mitochondrial central dogma > Translation	MRM3
Translation	Mitochondrial central dogma > Translation	MRPL1
Translation	Mitochondrial central dogma > Translation	MRPL10
Translation	Mitochondrial central dogma > Translation	MRPL11
Translation	Mitochondrial central dogma > Translation	MRPL12
Translation	Mitochondrial central dogma > Translation	MRPL13
Translation	Mitochondrial central dogma > Translation	MRPL14
Translation	Mitochondrial central dogma > Translation	MRPL15
Translation	Mitochondrial central dogma > Translation	MRPL16
Translation	Mitochondrial central dogma > Translation	MRPL17
Translation	Mitochondrial central dogma > Translation	MRPL18
Translation	Mitochondrial central dogma > Translation	MRPL19
Translation	Mitochondrial central dogma > Translation	MRPL2
Translation	Mitochondrial central dogma > Translation	MRPL20
Translation	Mitochondrial central dogma > Translation	MRPL21
Translation	Mitochondrial central dogma > Translation	MRPL22
Translation	Mitochondrial central dogma > Translation	MRPL23
Translation	Mitochondrial central dogma > Translation	MRPL24
Translation	Mitochondrial central dogma > Translation	MRPL27
Translation	Mitochondrial central dogma > Translation	MRPL28
Translation	Mitochondrial central dogma > Translation	MRPL3
Translation	Mitochondrial central dogma > Translation	MRPL30
Translation	Mitochondrial central dogma > Translation	MRPL32
Translation	Mitochondrial central dogma > Translation	MRPL33
Translation	Mitochondrial central dogma > Translation	MRPL34
Translation	Mitochondrial central dogma > Translation	MRPL35
Translation	Mitochondrial central dogma > Translation	MRPL36
Translation	Mitochondrial central dogma > Translation	MRPL37
Translation	Mitochondrial central dogma > Translation	MRPL38
Translation	Mitochondrial central dogma > Translation	MRPL39
Translation	Mitochondrial central dogma > Translation	MRPL4
Translation	Mitochondrial central dogma > Translation	MRPL40
Translation	Mitochondrial central dogma > Translation	MRPL41
Translation	Mitochondrial central dogma > Translation	MRPL42
Translation	Mitochondrial central dogma > Translation	MRPL43
Translation	Mitochondrial central dogma > Translation	MRPL44
Translation	Mitochondrial central dogma > Translation	MRPL45
Translation	Mitochondrial central dogma > Translation	MRPL46
Translation	Mitochondrial central dogma > Translation	MRPL47
Translation	Mitochondrial central dogma > Translation	MRPL48
Translation	Mitochondrial central dogma > Translation	MRPL49
Translation	Mitochondrial central dogma > Translation	MRPL50
Translation	Mitochondrial central dogma > Translation	MRPL51
Translation	Mitochondrial central dogma > Translation	MRPL52
Translation	Mitochondrial central dogma > Translation	MRPL53
Translation	Mitochondrial central dogma > Translation	MRPL54
Translation	Mitochondrial central dogma > Translation	MRPL55
Translation	Mitochondrial central dogma > Translation	MRPL57
Translation	Mitochondrial central dogma > Translation	MRPL58
Translation	Mitochondrial central dogma > Translation	MRPL9
Translation	Mitochondrial central dogma > Translation	MRPS10
Translation	Mitochondrial central dogma > Translation	MRPS11
Translation	Mitochondrial central dogma > Translation	MRPS12
Translation	Mitochondrial central dogma > Translation	MRPS14
Translation	Mitochondrial central dogma > Translation	MRPS15
Translation	Mitochondrial central dogma > Translation	MRPS16
Translation	Mitochondrial central dogma > Translation	MRPS17
Translation	Mitochondrial central dogma > Translation	MRPS18A
Translation	Mitochondrial central dogma > Translation	MRPS18B
Translation	Mitochondrial central dogma > Translation	MRPS18C
Translation	Mitochondrial central dogma > Translation	MRPS2
Translation	Mitochondrial central dogma > Translation	MRPS21
Translation	Mitochondrial central dogma > Translation	MRPS22
Translation	Mitochondrial central dogma > Translation	MRPS23
Translation	Mitochondrial central dogma > Translation	MRPS24
Translation	Mitochondrial central dogma > Translation	MRPS25
Translation	Mitochondrial central dogma > Translation	MRPS26
Translation	Mitochondrial central dogma > Translation	MRPS27
Translation	Mitochondrial central dogma > Translation	MRPS28
Translation	Mitochondrial central dogma > Translation	MRPS30
Translation	Mitochondrial central dogma > Translation	MRPS31
Translation	Mitochondrial central dogma > Translation	MRPS33
Translation	Mitochondrial central dogma > Translation	MRPS34
Translation	Mitochondrial central dogma > Translation	MRPS35
Translation	Mitochondrial central dogma > Translation	MRPS36
Translation	Mitochondrial central dogma > Translation	MRPS5
Translation	Mitochondrial central dogma > Translation	MRPS6
Translation	Mitochondrial central dogma > Translation	MRPS7
Translation	Mitochondrial central dogma > Translation	MRPS9
Translation	Mitochondrial central dogma > Translation	MRRF
Translation	Mitochondrial central dogma > Translation	MTERF3
Translation	Mitochondrial central dogma > Translation	MTERF4
Translation	Mitochondrial central dogma > Translation	MTFMT
Translation	Mitochondrial central dogma > Translation	MTG1
Translation	Mitochondrial central dogma > Translation	MTG2
Translation	Mitochondrial central dogma > Translation	MTIF2
Translation	Mitochondrial central dogma > Translation	MTIF3
Translation	Mitochondrial central dogma > Translation	MTRES1
Translation	Mitochondrial central dogma > Translation	MTRF1
Translation	Mitochondrial central dogma > Translation	MTRF1L
Translation	Mitochondrial central dogma > Translation	NARS2
Translation	Mitochondrial central dogma > Translation	NGRN
Translation	Mitochondrial central dogma > Translation	NOA1
Translation	Mitochondrial central dogma > Translation	NSUN4
Translation	Mitochondrial central dogma > Translation	OXA1L
Translation	Mitochondrial central dogma > Translation	PARS2
Translation	Mitochondrial central dogma > Translation	PDF
Translation	Mitochondrial central dogma > Translation	PPA2
Translation	Mitochondrial central dogma > Translation	PTCD3
Translation	Mitochondrial central dogma > Translation	PUSL1
Translation	Mitochondrial central dogma > Translation	QRSL1
Translation	Mitochondrial central dogma > Translation	RARS2
Translation	Mitochondrial central dogma > Translation	RBFA
Translation	Mitochondrial central dogma > Translation	RMND1
Translation	Mitochondrial central dogma > Translation	SARS2
Translation	Mitochondrial central dogma > Translation	SLIRP
Translation	Mitochondrial central dogma > Translation	TACO1
Translation	Mitochondrial central dogma > Translation	TARS2
Translation	Mitochondrial central dogma > Translation	TFB1M
Translation	Mitochondrial central dogma > Translation	TIMM21
Translation	Mitochondrial central dogma > Translation	TRMT61B
Translation	Mitochondrial central dogma > Translation	TSFM
Translation	Mitochondrial central dogma > Translation	TUFM
Translation	Mitochondrial central dogma > Translation	VARS2
Translation	Mitochondrial central dogma > Translation	WARS2
Translation	Mitochondrial central dogma > Translation	YARS2
Translation	Mitochondrial central dogma > Translation	YBEY
Mitochondrial ribosome	Mitochondrial central dogma > Translation > Mitochondrial ribosome	AURKAIP1
Mitochondrial ribosome	Mitochondrial central dogma > Translation > Mitochondrial ribosome	CHCHD1
Mitochondrial ribosome	Mitochondrial central dogma > Translation > Mitochondrial ribosome	DAP3
Mitochondrial ribosome	Mitochondrial central dogma > Translation > Mitochondrial ribosome	GADD45GIP1
Mitochondrial ribosome	Mitochondrial central dogma > Translation > Mitochondrial ribosome	MRPL1
Mitochondrial ribosome	Mitochondrial central dogma > Translation > Mitochondrial ribosome	MRPL10
Mitochondrial ribosome	Mitochondrial central dogma > Translation > Mitochondrial ribosome	MRPL11
Mitochondrial ribosome	Mitochondrial central dogma > Translation > Mitochondrial ribosome	MRPL12
Mitochondrial ribosome	Mitochondrial central dogma > Translation > Mitochondrial ribosome	MRPL13
Mitochondrial ribosome	Mitochondrial central dogma > Translation > Mitochondrial ribosome	MRPL14
Mitochondrial ribosome	Mitochondrial central dogma > Translation > Mitochondrial ribosome	MRPL15
Mitochondrial ribosome	Mitochondrial central dogma > Translation > Mitochondrial ribosome	MRPL16
Mitochondrial ribosome	Mitochondrial central dogma > Translation > Mitochondrial ribosome	MRPL17
Mitochondrial ribosome	Mitochondrial central dogma > Translation > Mitochondrial ribosome	MRPL18
Mitochondrial ribosome	Mitochondrial central dogma > Translation > Mitochondrial ribosome	MRPL19
Mitochondrial ribosome	Mitochondrial central dogma > Translation > Mitochondrial ribosome	MRPL2
Mitochondrial ribosome	Mitochondrial central dogma > Translation > Mitochondrial ribosome	MRPL20
Mitochondrial ribosome	Mitochondrial central dogma > Translation > Mitochondrial ribosome	MRPL21
Mitochondrial ribosome	Mitochondrial central dogma > Translation > Mitochondrial ribosome	MRPL22
Mitochondrial ribosome	Mitochondrial central dogma > Translation > Mitochondrial ribosome	MRPL23
Mitochondrial ribosome	Mitochondrial central dogma > Translation > Mitochondrial ribosome	MRPL24
Mitochondrial ribosome	Mitochondrial central dogma > Translation > Mitochondrial ribosome	MRPL27
Mitochondrial ribosome	Mitochondrial central dogma > Translation > Mitochondrial ribosome	MRPL28
Mitochondrial ribosome	Mitochondrial central dogma > Translation > Mitochondrial ribosome	MRPL3
Mitochondrial ribosome	Mitochondrial central dogma > Translation > Mitochondrial ribosome	MRPL30
Mitochondrial ribosome	Mitochondrial central dogma > Translation > Mitochondrial ribosome	MRPL32
Mitochondrial ribosome	Mitochondrial central dogma > Translation > Mitochondrial ribosome	MRPL33
Mitochondrial ribosome	Mitochondrial central dogma > Translation > Mitochondrial ribosome	MRPL34
Mitochondrial ribosome	Mitochondrial central dogma > Translation > Mitochondrial ribosome	MRPL35
Mitochondrial ribosome	Mitochondrial central dogma > Translation > Mitochondrial ribosome	MRPL36
Mitochondrial ribosome	Mitochondrial central dogma > Translation > Mitochondrial ribosome	MRPL37
Mitochondrial ribosome	Mitochondrial central dogma > Translation > Mitochondrial ribosome	MRPL38
Mitochondrial ribosome	Mitochondrial central dogma > Translation > Mitochondrial ribosome	MRPL39
Mitochondrial ribosome	Mitochondrial central dogma > Translation > Mitochondrial ribosome	MRPL4
Mitochondrial ribosome	Mitochondrial central dogma > Translation > Mitochondrial ribosome	MRPL40
Mitochondrial ribosome	Mitochondrial central dogma > Translation > Mitochondrial ribosome	MRPL41
Mitochondrial ribosome	Mitochondrial central dogma > Translation > Mitochondrial ribosome	MRPL42
Mitochondrial ribosome	Mitochondrial central dogma > Translation > Mitochondrial ribosome	MRPL43
Mitochondrial ribosome	Mitochondrial central dogma > Translation > Mitochondrial ribosome	MRPL44
Mitochondrial ribosome	Mitochondrial central dogma > Translation > Mitochondrial ribosome	MRPL45
Mitochondrial ribosome	Mitochondrial central dogma > Translation > Mitochondrial ribosome	MRPL46
Mitochondrial ribosome	Mitochondrial central dogma > Translation > Mitochondrial ribosome	MRPL47
Mitochondrial ribosome	Mitochondrial central dogma > Translation > Mitochondrial ribosome	MRPL48
Mitochondrial ribosome	Mitochondrial central dogma > Translation > Mitochondrial ribosome	MRPL49
Mitochondrial ribosome	Mitochondrial central dogma > Translation > Mitochondrial ribosome	MRPL50
Mitochondrial ribosome	Mitochondrial central dogma > Translation > Mitochondrial ribosome	MRPL51
Mitochondrial ribosome	Mitochondrial central dogma > Translation > Mitochondrial ribosome	MRPL52
Mitochondrial ribosome	Mitochondrial central dogma > Translation > Mitochondrial ribosome	MRPL53
Mitochondrial ribosome	Mitochondrial central dogma > Translation > Mitochondrial ribosome	MRPL54
Mitochondrial ribosome	Mitochondrial central dogma > Translation > Mitochondrial ribosome	MRPL55
Mitochondrial ribosome	Mitochondrial central dogma > Translation > Mitochondrial ribosome	MRPL57
Mitochondrial ribosome	Mitochondrial central dogma > Translation > Mitochondrial ribosome	MRPL58
Mitochondrial ribosome	Mitochondrial central dogma > Translation > Mitochondrial ribosome	MRPL9
Mitochondrial ribosome	Mitochondrial central dogma > Translation > Mitochondrial ribosome	MRPS10
Mitochondrial ribosome	Mitochondrial central dogma > Translation > Mitochondrial ribosome	MRPS11
Mitochondrial ribosome	Mitochondrial central dogma > Translation > Mitochondrial ribosome	MRPS12
Mitochondrial ribosome	Mitochondrial central dogma > Translation > Mitochondrial ribosome	MRPS14
Mitochondrial ribosome	Mitochondrial central dogma > Translation > Mitochondrial ribosome	MRPS15
Mitochondrial ribosome	Mitochondrial central dogma > Translation > Mitochondrial ribosome	MRPS16
Mitochondrial ribosome	Mitochondrial central dogma > Translation > Mitochondrial ribosome	MRPS17
Mitochondrial ribosome	Mitochondrial central dogma > Translation > Mitochondrial ribosome	MRPS18A
Mitochondrial ribosome	Mitochondrial central dogma > Translation > Mitochondrial ribosome	MRPS18B
Mitochondrial ribosome	Mitochondrial central dogma > Translation > Mitochondrial ribosome	MRPS18C
Mitochondrial ribosome	Mitochondrial central dogma > Translation > Mitochondrial ribosome	MRPS2
Mitochondrial ribosome	Mitochondrial central dogma > Translation > Mitochondrial ribosome	MRPS21
Mitochondrial ribosome	Mitochondrial central dogma > Translation > Mitochondrial ribosome	MRPS22
Mitochondrial ribosome	Mitochondrial central dogma > Translation > Mitochondrial ribosome	MRPS23
Mitochondrial ribosome	Mitochondrial central dogma > Translation > Mitochondrial ribosome	MRPS24
Mitochondrial ribosome	Mitochondrial central dogma > Translation > Mitochondrial ribosome	MRPS25
Mitochondrial ribosome	Mitochondrial central dogma > Translation > Mitochondrial ribosome	MRPS26
Mitochondrial ribosome	Mitochondrial central dogma > Translation > Mitochondrial ribosome	MRPS27
Mitochondrial ribosome	Mitochondrial central dogma > Translation > Mitochondrial ribosome	MRPS28
Mitochondrial ribosome	Mitochondrial central dogma > Translation > Mitochondrial ribosome	MRPS30
Mitochondrial ribosome	Mitochondrial central dogma > Translation > Mitochondrial ribosome	MRPS31
Mitochondrial ribosome	Mitochondrial central dogma > Translation > Mitochondrial ribosome	MRPS33
Mitochondrial ribosome	Mitochondrial central dogma > Translation > Mitochondrial ribosome	MRPS34
Mitochondrial ribosome	Mitochondrial central dogma > Translation > Mitochondrial ribosome	MRPS35
Mitochondrial ribosome	Mitochondrial central dogma > Translation > Mitochondrial ribosome	MRPS36
Mitochondrial ribosome	Mitochondrial central dogma > Translation > Mitochondrial ribosome	MRPS5
Mitochondrial ribosome	Mitochondrial central dogma > Translation > Mitochondrial ribosome	MRPS6
Mitochondrial ribosome	Mitochondrial central dogma > Translation > Mitochondrial ribosome	MRPS7
Mitochondrial ribosome	Mitochondrial central dogma > Translation > Mitochondrial ribosome	MRPS9
Mitochondrial ribosome	Mitochondrial central dogma > Translation > Mitochondrial ribosome	PTCD3
Mitochondrial ribosome assembly	Mitochondrial central dogma > Translation > Mitochondrial ribosome assembly	DDX28
Mitochondrial ribosome assembly	Mitochondrial central dogma > Translation > Mitochondrial ribosome assembly	DHX30
Mitochondrial ribosome assembly	Mitochondrial central dogma > Translation > Mitochondrial ribosome assembly	ERAL1
Mitochondrial ribosome assembly	Mitochondrial central dogma > Translation > Mitochondrial ribosome assembly	FASTKD2
Mitochondrial ribosome assembly	Mitochondrial central dogma > Translation > Mitochondrial ribosome assembly	GRSF1
Mitochondrial ribosome assembly	Mitochondrial central dogma > Translation > Mitochondrial ribosome assembly	GTPBP10
Mitochondrial ribosome assembly	Mitochondrial central dogma > Translation > Mitochondrial ribosome assembly	MALSU1
Mitochondrial ribosome assembly	Mitochondrial central dogma > Translation > Mitochondrial ribosome assembly	METTL17
Mitochondrial ribosome assembly	Mitochondrial central dogma > Translation > Mitochondrial ribosome assembly	MIEF1
Mitochondrial ribosome assembly	Mitochondrial central dogma > Translation > Mitochondrial ribosome assembly	MPV17L2
Mitochondrial ribosome assembly	Mitochondrial central dogma > Translation > Mitochondrial ribosome assembly	MRM2
Mitochondrial ribosome assembly	Mitochondrial central dogma > Translation > Mitochondrial ribosome assembly	MRM3
Mitochondrial ribosome assembly	Mitochondrial central dogma > Translation > Mitochondrial ribosome assembly	MTERF3
Mitochondrial ribosome assembly	Mitochondrial central dogma > Translation > Mitochondrial ribosome assembly	MTERF4
Mitochondrial ribosome assembly	Mitochondrial central dogma > Translation > Mitochondrial ribosome assembly	MTG1
Mitochondrial ribosome assembly	Mitochondrial central dogma > Translation > Mitochondrial ribosome assembly	MTG2
Mitochondrial ribosome assembly	Mitochondrial central dogma > Translation > Mitochondrial ribosome assembly	NGRN
Mitochondrial ribosome assembly	Mitochondrial central dogma > Translation > Mitochondrial ribosome assembly	NOA1
Mitochondrial ribosome assembly	Mitochondrial central dogma > Translation > Mitochondrial ribosome assembly	NSUN4
Mitochondrial ribosome assembly	Mitochondrial central dogma > Translation > Mitochondrial ribosome assembly	PTCD3
Mitochondrial ribosome assembly	Mitochondrial central dogma > Translation > Mitochondrial ribosome assembly	RBFA
Mitochondrial ribosome assembly	Mitochondrial central dogma > Translation > Mitochondrial ribosome assembly	TFB1M
Mitochondrial ribosome assembly	Mitochondrial central dogma > Translation > Mitochondrial ribosome assembly	TRMT61B
Mitochondrial ribosome assembly	Mitochondrial central dogma > Translation > Mitochondrial ribosome assembly	YBEY
Translation factors	Mitochondrial central dogma > Translation > Translation factors	C12orf65
Translation factors	Mitochondrial central dogma > Translation > Translation factors	COA3
Translation factors	Mitochondrial central dogma > Translation > Translation factors	COX14
Translation factors	Mitochondrial central dogma > Translation > Translation factors	GFM1
Translation factors	Mitochondrial central dogma > Translation > Translation factors	GFM2
Translation factors	Mitochondrial central dogma > Translation > Translation factors	HEMK1
Translation factors	Mitochondrial central dogma > Translation > Translation factors	MRPL58
Translation factors	Mitochondrial central dogma > Translation > Translation factors	MRRF
Translation factors	Mitochondrial central dogma > Translation > Translation factors	MTIF2
Translation factors	Mitochondrial central dogma > Translation > Translation factors	MTIF3
Translation factors	Mitochondrial central dogma > Translation > Translation factors	MTRF1
Translation factors	Mitochondrial central dogma > Translation > Translation factors	MTRF1L
Translation factors	Mitochondrial central dogma > Translation > Translation factors	TACO1
Translation factors	Mitochondrial central dogma > Translation > Translation factors	TIMM21
Translation factors	Mitochondrial central dogma > Translation > Translation factors	TSFM
Translation factors	Mitochondrial central dogma > Translation > Translation factors	TUFM
mt-tRNA synthetases	Mitochondrial central dogma > Translation > mt-tRNA synthetases	AARS2
mt-tRNA synthetases	Mitochondrial central dogma > Translation > mt-tRNA synthetases	CARS2
mt-tRNA synthetases	Mitochondrial central dogma > Translation > mt-tRNA synthetases	DARS2
mt-tRNA synthetases	Mitochondrial central dogma > Translation > mt-tRNA synthetases	EARS2
mt-tRNA synthetases	Mitochondrial central dogma > Translation > mt-tRNA synthetases	FARS2
mt-tRNA synthetases	Mitochondrial central dogma > Translation > mt-tRNA synthetases	GARS1
mt-tRNA synthetases	Mitochondrial central dogma > Translation > mt-tRNA synthetases	GATB
mt-tRNA synthetases	Mitochondrial central dogma > Translation > mt-tRNA synthetases	GATC
mt-tRNA synthetases	Mitochondrial central dogma > Translation > mt-tRNA synthetases	HARS2
mt-tRNA synthetases	Mitochondrial central dogma > Translation > mt-tRNA synthetases	IARS2
mt-tRNA synthetases	Mitochondrial central dogma > Translation > mt-tRNA synthetases	KARS1
mt-tRNA synthetases	Mitochondrial central dogma > Translation > mt-tRNA synthetases	LARS2
mt-tRNA synthetases	Mitochondrial central dogma > Translation > mt-tRNA synthetases	MARS2
mt-tRNA synthetases	Mitochondrial central dogma > Translation > mt-tRNA synthetases	NARS2
mt-tRNA synthetases	Mitochondrial central dogma > Translation > mt-tRNA synthetases	PARS2
mt-tRNA synthetases	Mitochondrial central dogma > Translation > mt-tRNA synthetases	QRSL1
mt-tRNA synthetases	Mitochondrial central dogma > Translation > mt-tRNA synthetases	RARS2
mt-tRNA synthetases	Mitochondrial central dogma > Translation > mt-tRNA synthetases	SARS2
mt-tRNA synthetases	Mitochondrial central dogma > Translation > mt-tRNA synthetases	TARS2
mt-tRNA synthetases	Mitochondrial central dogma > Translation > mt-tRNA synthetases	VARS2
mt-tRNA synthetases	Mitochondrial central dogma > Translation > mt-tRNA synthetases	WARS2
mt-tRNA synthetases	Mitochondrial central dogma > Translation > mt-tRNA synthetases	YARS2
fMet processing	Mitochondrial central dogma > Translation > fMet processing	METAP1D
fMet processing	Mitochondrial central dogma > Translation > fMet processing	MTFMT
fMet processing	Mitochondrial central dogma > Translation > fMet processing	PDF
Protein import	sorting and homeostasis	Protein import	sorting and homeostasis	AFG1L
Protein import	sorting and homeostasis	Protein import	sorting and homeostasis	AFG3L2
Protein import	sorting and homeostasis	Protein import	sorting and homeostasis	AGK
Protein import	sorting and homeostasis	Protein import	sorting and homeostasis	AIFM1
Protein import	sorting and homeostasis	Protein import	sorting and homeostasis	ATAD1
Protein import	sorting and homeostasis	Protein import	sorting and homeostasis	ATP23
Protein import	sorting and homeostasis	Protein import	sorting and homeostasis	CASP3
Protein import	sorting and homeostasis	Protein import	sorting and homeostasis	CASP8
Protein import	sorting and homeostasis	Protein import	sorting and homeostasis	CASP9
Protein import	sorting and homeostasis	Protein import	sorting and homeostasis	CHCHD4
Protein import	sorting and homeostasis	Protein import	sorting and homeostasis	CLPB
Protein import	sorting and homeostasis	Protein import	sorting and homeostasis	CLPP
Protein import	sorting and homeostasis	Protein import	sorting and homeostasis	CLPX
Protein import	sorting and homeostasis	Protein import	sorting and homeostasis	DNAJA3
Protein import	sorting and homeostasis	Protein import	sorting and homeostasis	DNAJC11
Protein import	sorting and homeostasis	Protein import	sorting and homeostasis	DNAJC15
Protein import	sorting and homeostasis	Protein import	sorting and homeostasis	DNAJC19
Protein import	sorting and homeostasis	Protein import	sorting and homeostasis	DNAJC4
Protein import	sorting and homeostasis	Protein import	sorting and homeostasis	DNLZ
Protein import	sorting and homeostasis	Protein import	sorting and homeostasis	FKBP10
Protein import	sorting and homeostasis	Protein import	sorting and homeostasis	GFER
Protein import	sorting and homeostasis	Protein import	sorting and homeostasis	GRPEL1
Protein import	sorting and homeostasis	Protein import	sorting and homeostasis	GRPEL2
Protein import	sorting and homeostasis	Protein import	sorting and homeostasis	HSPD1
Protein import	sorting and homeostasis	Protein import	sorting and homeostasis	HSPE1
Protein import	sorting and homeostasis	Protein import	sorting and homeostasis	HTRA2
Protein import	sorting and homeostasis	Protein import	sorting and homeostasis	IDE
Protein import	sorting and homeostasis	Protein import	sorting and homeostasis	IMMP1L
Protein import	sorting and homeostasis	Protein import	sorting and homeostasis	IMMP2L
Protein import	sorting and homeostasis	Protein import	sorting and homeostasis	LACTB
Protein import	sorting and homeostasis	Protein import	sorting and homeostasis	LAP3
Protein import	sorting and homeostasis	Protein import	sorting and homeostasis	LONP1
Protein import	sorting and homeostasis	Protein import	sorting and homeostasis	MAIP1
Protein import	sorting and homeostasis	Protein import	sorting and homeostasis	METAP1D
Protein import	sorting and homeostasis	Protein import	sorting and homeostasis	MIPEP
Protein import	sorting and homeostasis	Protein import	sorting and homeostasis	MTX1
Protein import	sorting and homeostasis	Protein import	sorting and homeostasis	MTX2
Protein import	sorting and homeostasis	Protein import	sorting and homeostasis	MUL1
Protein import	sorting and homeostasis	Protein import	sorting and homeostasis	NLN
Protein import	sorting and homeostasis	Protein import	sorting and homeostasis	NRDC
Protein import	sorting and homeostasis	Protein import	sorting and homeostasis	OMA1
Protein import	sorting and homeostasis	Protein import	sorting and homeostasis	OXA1L
Protein import	sorting and homeostasis	Protein import	sorting and homeostasis	PAM16
Protein import	sorting and homeostasis	Protein import	sorting and homeostasis	PARK7
Protein import	sorting and homeostasis	Protein import	sorting and homeostasis	PARL
Protein import	sorting and homeostasis	Protein import	sorting and homeostasis	PDF
Protein import	sorting and homeostasis	Protein import	sorting and homeostasis	PHB
Protein import	sorting and homeostasis	Protein import	sorting and homeostasis	PHB2
Protein import	sorting and homeostasis	Protein import	sorting and homeostasis	PITRM1
Protein import	sorting and homeostasis	Protein import	sorting and homeostasis	PMPCA
Protein import	sorting and homeostasis	Protein import	sorting and homeostasis	PMPCB
Protein import	sorting and homeostasis	Protein import	sorting and homeostasis	PRSS35
Protein import	sorting and homeostasis	Protein import	sorting and homeostasis	ROMO1
Protein import	sorting and homeostasis	Protein import	sorting and homeostasis	SAMM50
Protein import	sorting and homeostasis	Protein import	sorting and homeostasis	SPG7
Protein import	sorting and homeostasis	Protein import	sorting and homeostasis	STOML2
Protein import	sorting and homeostasis	Protein import	sorting and homeostasis	TIMM10
Protein import	sorting and homeostasis	Protein import	sorting and homeostasis	TIMM10B
Protein import	sorting and homeostasis	Protein import	sorting and homeostasis	TIMM13
Protein import	sorting and homeostasis	Protein import	sorting and homeostasis	TIMM17A
Protein import	sorting and homeostasis	Protein import	sorting and homeostasis	TIMM17B
Protein import	sorting and homeostasis	Protein import	sorting and homeostasis	TIMM21
Protein import	sorting and homeostasis	Protein import	sorting and homeostasis	TIMM22
Protein import	sorting and homeostasis	Protein import	sorting and homeostasis	TIMM23
Protein import	sorting and homeostasis	Protein import	sorting and homeostasis	TIMM29
Protein import	sorting and homeostasis	Protein import	sorting and homeostasis	TIMM44
Protein import	sorting and homeostasis	Protein import	sorting and homeostasis	TIMM50
Protein import	sorting and homeostasis	Protein import	sorting and homeostasis	TIMM8A
Protein import	sorting and homeostasis	Protein import	sorting and homeostasis	TIMM8B
Protein import	sorting and homeostasis	Protein import	sorting and homeostasis	TIMM9
Protein import	sorting and homeostasis	Protein import	sorting and homeostasis	TOMM20
Protein import	sorting and homeostasis	Protein import	sorting and homeostasis	TOMM20L
Protein import	sorting and homeostasis	Protein import	sorting and homeostasis	TOMM22
Protein import	sorting and homeostasis	Protein import	sorting and homeostasis	TOMM34
Protein import	sorting and homeostasis	Protein import	sorting and homeostasis	TOMM40
Protein import	sorting and homeostasis	Protein import	sorting and homeostasis	TOMM40L
Protein import	sorting and homeostasis	Protein import	sorting and homeostasis	TOMM5
Protein import	sorting and homeostasis	Protein import	sorting and homeostasis	TOMM6
Protein import	sorting and homeostasis	Protein import	sorting and homeostasis	TOMM7
Protein import	sorting and homeostasis	Protein import	sorting and homeostasis	TOMM70
Protein import	sorting and homeostasis	Protein import	sorting and homeostasis	TRAP1
Protein import	sorting and homeostasis	Protein import	sorting and homeostasis	UQCRC1
Protein import	sorting and homeostasis	Protein import	sorting and homeostasis	UQCRC2
Protein import	sorting and homeostasis	Protein import	sorting and homeostasis	USP30
Protein import	sorting and homeostasis	Protein import	sorting and homeostasis	XPNPEP3
Protein import	sorting and homeostasis	Protein import	sorting and homeostasis	YME1L1
Protein import and sorting	Protein import	sorting and homeostasis > Protein import and sorting	AGK
Protein import and sorting	Protein import	sorting and homeostasis > Protein import and sorting	AIFM1
Protein import and sorting	Protein import	sorting and homeostasis > Protein import and sorting	CHCHD4
Protein import and sorting	Protein import	sorting and homeostasis > Protein import and sorting	DNAJC11
Protein import and sorting	Protein import	sorting and homeostasis > Protein import and sorting	DNAJC15
Protein import and sorting	Protein import	sorting and homeostasis > Protein import and sorting	DNAJC19
Protein import and sorting	Protein import	sorting and homeostasis > Protein import and sorting	GFER
Protein import and sorting	Protein import	sorting and homeostasis > Protein import and sorting	GRPEL1
Protein import and sorting	Protein import	sorting and homeostasis > Protein import and sorting	GRPEL2
Protein import and sorting	Protein import	sorting and homeostasis > Protein import and sorting	IMMP1L
Protein import and sorting	Protein import	sorting and homeostasis > Protein import and sorting	IMMP2L
Protein import and sorting	Protein import	sorting and homeostasis > Protein import and sorting	MIPEP
Protein import and sorting	Protein import	sorting and homeostasis > Protein import and sorting	MTX1
Protein import and sorting	Protein import	sorting and homeostasis > Protein import and sorting	MTX2
Protein import and sorting	Protein import	sorting and homeostasis > Protein import and sorting	NRDC
Protein import and sorting	Protein import	sorting and homeostasis > Protein import and sorting	OXA1L
Protein import and sorting	Protein import	sorting and homeostasis > Protein import and sorting	PAM16
Protein import and sorting	Protein import	sorting and homeostasis > Protein import and sorting	PMPCA
Protein import and sorting	Protein import	sorting and homeostasis > Protein import and sorting	PMPCB
Protein import and sorting	Protein import	sorting and homeostasis > Protein import and sorting	ROMO1
Protein import and sorting	Protein import	sorting and homeostasis > Protein import and sorting	SAMM50
Protein import and sorting	Protein import	sorting and homeostasis > Protein import and sorting	TIMM10
Protein import and sorting	Protein import	sorting and homeostasis > Protein import and sorting	TIMM10B
Protein import and sorting	Protein import	sorting and homeostasis > Protein import and sorting	TIMM13
Protein import and sorting	Protein import	sorting and homeostasis > Protein import and sorting	TIMM17A
Protein import and sorting	Protein import	sorting and homeostasis > Protein import and sorting	TIMM17B
Protein import and sorting	Protein import	sorting and homeostasis > Protein import and sorting	TIMM21
Protein import and sorting	Protein import	sorting and homeostasis > Protein import and sorting	TIMM22
Protein import and sorting	Protein import	sorting and homeostasis > Protein import and sorting	TIMM23
Protein import and sorting	Protein import	sorting and homeostasis > Protein import and sorting	TIMM29
Protein import and sorting	Protein import	sorting and homeostasis > Protein import and sorting	TIMM44
Protein import and sorting	Protein import	sorting and homeostasis > Protein import and sorting	TIMM50
Protein import and sorting	Protein import	sorting and homeostasis > Protein import and sorting	TIMM8A
Protein import and sorting	Protein import	sorting and homeostasis > Protein import and sorting	TIMM8B
Protein import and sorting	Protein import	sorting and homeostasis > Protein import and sorting	TIMM9
Protein import and sorting	Protein import	sorting and homeostasis > Protein import and sorting	TOMM20
Protein import and sorting	Protein import	sorting and homeostasis > Protein import and sorting	TOMM20L
Protein import and sorting	Protein import	sorting and homeostasis > Protein import and sorting	TOMM22
Protein import and sorting	Protein import	sorting and homeostasis > Protein import and sorting	TOMM34
Protein import and sorting	Protein import	sorting and homeostasis > Protein import and sorting	TOMM40
Protein import and sorting	Protein import	sorting and homeostasis > Protein import and sorting	TOMM40L
Protein import and sorting	Protein import	sorting and homeostasis > Protein import and sorting	TOMM5
Protein import and sorting	Protein import	sorting and homeostasis > Protein import and sorting	TOMM6
Protein import and sorting	Protein import	sorting and homeostasis > Protein import and sorting	TOMM7
Protein import and sorting	Protein import	sorting and homeostasis > Protein import and sorting	TOMM70
Protein import and sorting	Protein import	sorting and homeostasis > Protein import and sorting	UQCRC1
Protein import and sorting	Protein import	sorting and homeostasis > Protein import and sorting	UQCRC2
Protein import and sorting	Protein import	sorting and homeostasis > Protein import and sorting	XPNPEP3
TOM	Protein import	sorting and homeostasis > Protein import and sorting > TOM	TOMM20
TOM	Protein import	sorting and homeostasis > Protein import and sorting > TOM	TOMM22
TOM	Protein import	sorting and homeostasis > Protein import and sorting > TOM	TOMM34
TOM	Protein import	sorting and homeostasis > Protein import and sorting > TOM	TOMM40
TOM	Protein import	sorting and homeostasis > Protein import and sorting > TOM	TOMM40L
TOM	Protein import	sorting and homeostasis > Protein import and sorting > TOM	TOMM5
TOM	Protein import	sorting and homeostasis > Protein import and sorting > TOM	TOMM6
TOM	Protein import	sorting and homeostasis > Protein import and sorting > TOM	TOMM7
TOM	Protein import	sorting and homeostasis > Protein import and sorting > TOM	TOMM70
SAM	Protein import	sorting and homeostasis > Protein import and sorting > SAM	MTX1
SAM	Protein import	sorting and homeostasis > Protein import and sorting > SAM	MTX2
SAM	Protein import	sorting and homeostasis > Protein import and sorting > SAM	SAMM50
MIA40	Protein import	sorting and homeostasis > Protein import and sorting > MIA40	AIFM1
MIA40	Protein import	sorting and homeostasis > Protein import and sorting > MIA40	CHCHD4
MIA40	Protein import	sorting and homeostasis > Protein import and sorting > MIA40	GFER
TIM22 carrier pathway	Protein import	sorting and homeostasis > Protein import and sorting > TIM22 carrier pathway	AGK
TIM22 carrier pathway	Protein import	sorting and homeostasis > Protein import and sorting > TIM22 carrier pathway	TIMM22
TIM22 carrier pathway	Protein import	sorting and homeostasis > Protein import and sorting > TIM22 carrier pathway	TIMM29
TIM23 presequence pathway	Protein import	sorting and homeostasis > Protein import and sorting > TIM23 presequence pathway	ROMO1
TIM23 presequence pathway	Protein import	sorting and homeostasis > Protein import and sorting > TIM23 presequence pathway	TIMM17A
TIM23 presequence pathway	Protein import	sorting and homeostasis > Protein import and sorting > TIM23 presequence pathway	TIMM17B
TIM23 presequence pathway	Protein import	sorting and homeostasis > Protein import and sorting > TIM23 presequence pathway	TIMM21
TIM23 presequence pathway	Protein import	sorting and homeostasis > Protein import and sorting > TIM23 presequence pathway	TIMM23
TIM23 presequence pathway	Protein import	sorting and homeostasis > Protein import and sorting > TIM23 presequence pathway	TIMM50
Import motor	Protein import	sorting and homeostasis > Protein import and sorting > Import motor	DNAJC15
Import motor	Protein import	sorting and homeostasis > Protein import and sorting > Import motor	DNAJC19
Import motor	Protein import	sorting and homeostasis > Protein import and sorting > Import motor	GRPEL1
Import motor	Protein import	sorting and homeostasis > Protein import and sorting > Import motor	GRPEL2
Import motor	Protein import	sorting and homeostasis > Protein import and sorting > Import motor	PAM16
Import motor	Protein import	sorting and homeostasis > Protein import and sorting > Import motor	TIMM44
OXA	Protein import	sorting and homeostasis > Protein import and sorting > OXA	OXA1L
Preprotein cleavage	Protein import	sorting and homeostasis > Protein import and sorting > Preprotein cleavage	IMMP1L
Preprotein cleavage	Protein import	sorting and homeostasis > Protein import and sorting > Preprotein cleavage	IMMP2L
Preprotein cleavage	Protein import	sorting and homeostasis > Protein import and sorting > Preprotein cleavage	MIPEP
Preprotein cleavage	Protein import	sorting and homeostasis > Protein import and sorting > Preprotein cleavage	PMPCA
Preprotein cleavage	Protein import	sorting and homeostasis > Protein import and sorting > Preprotein cleavage	PMPCB
Preprotein cleavage	Protein import	sorting and homeostasis > Protein import and sorting > Preprotein cleavage	UQCRC1
Preprotein cleavage	Protein import	sorting and homeostasis > Protein import and sorting > Preprotein cleavage	UQCRC2
Preprotein cleavage	Protein import	sorting and homeostasis > Protein import and sorting > Preprotein cleavage	XPNPEP3
Protein homeostasis	Protein import	sorting and homeostasis > Protein homeostasis	AFG1L
Protein homeostasis	Protein import	sorting and homeostasis > Protein homeostasis	AFG3L2
Protein homeostasis	Protein import	sorting and homeostasis > Protein homeostasis	ATAD1
Protein homeostasis	Protein import	sorting and homeostasis > Protein homeostasis	ATP23
Protein homeostasis	Protein import	sorting and homeostasis > Protein homeostasis	CASP3
Protein homeostasis	Protein import	sorting and homeostasis > Protein homeostasis	CASP8
Protein homeostasis	Protein import	sorting and homeostasis > Protein homeostasis	CASP9
Protein homeostasis	Protein import	sorting and homeostasis > Protein homeostasis	CLPB
Protein homeostasis	Protein import	sorting and homeostasis > Protein homeostasis	CLPP
Protein homeostasis	Protein import	sorting and homeostasis > Protein homeostasis	CLPX
Protein homeostasis	Protein import	sorting and homeostasis > Protein homeostasis	DNAJA3
Protein homeostasis	Protein import	sorting and homeostasis > Protein homeostasis	DNAJC4
Protein homeostasis	Protein import	sorting and homeostasis > Protein homeostasis	DNLZ
Protein homeostasis	Protein import	sorting and homeostasis > Protein homeostasis	FKBP10
Protein homeostasis	Protein import	sorting and homeostasis > Protein homeostasis	HSPD1
Protein homeostasis	Protein import	sorting and homeostasis > Protein homeostasis	HSPE1
Protein homeostasis	Protein import	sorting and homeostasis > Protein homeostasis	HTRA2
Protein homeostasis	Protein import	sorting and homeostasis > Protein homeostasis	IDE
Protein homeostasis	Protein import	sorting and homeostasis > Protein homeostasis	IMMP1L
Protein homeostasis	Protein import	sorting and homeostasis > Protein homeostasis	IMMP2L
Protein homeostasis	Protein import	sorting and homeostasis > Protein homeostasis	LACTB
Protein homeostasis	Protein import	sorting and homeostasis > Protein homeostasis	LAP3
Protein homeostasis	Protein import	sorting and homeostasis > Protein homeostasis	LONP1
Protein homeostasis	Protein import	sorting and homeostasis > Protein homeostasis	MAIP1
Protein homeostasis	Protein import	sorting and homeostasis > Protein homeostasis	METAP1D
Protein homeostasis	Protein import	sorting and homeostasis > Protein homeostasis	MIPEP
Protein homeostasis	Protein import	sorting and homeostasis > Protein homeostasis	MUL1
Protein homeostasis	Protein import	sorting and homeostasis > Protein homeostasis	NLN
Protein homeostasis	Protein import	sorting and homeostasis > Protein homeostasis	NRDC
Protein homeostasis	Protein import	sorting and homeostasis > Protein homeostasis	OMA1
Protein homeostasis	Protein import	sorting and homeostasis > Protein homeostasis	PARK7
Protein homeostasis	Protein import	sorting and homeostasis > Protein homeostasis	PARL
Protein homeostasis	Protein import	sorting and homeostasis > Protein homeostasis	PDF
Protein homeostasis	Protein import	sorting and homeostasis > Protein homeostasis	PHB
Protein homeostasis	Protein import	sorting and homeostasis > Protein homeostasis	PHB2
Protein homeostasis	Protein import	sorting and homeostasis > Protein homeostasis	PITRM1
Protein homeostasis	Protein import	sorting and homeostasis > Protein homeostasis	PMPCA
Protein homeostasis	Protein import	sorting and homeostasis > Protein homeostasis	PMPCB
Protein homeostasis	Protein import	sorting and homeostasis > Protein homeostasis	PRSS35
Protein homeostasis	Protein import	sorting and homeostasis > Protein homeostasis	SPG7
Protein homeostasis	Protein import	sorting and homeostasis > Protein homeostasis	STOML2
Protein homeostasis	Protein import	sorting and homeostasis > Protein homeostasis	TIMM10
Protein homeostasis	Protein import	sorting and homeostasis > Protein homeostasis	TIMM10B
Protein homeostasis	Protein import	sorting and homeostasis > Protein homeostasis	TIMM13
Protein homeostasis	Protein import	sorting and homeostasis > Protein homeostasis	TIMM8A
Protein homeostasis	Protein import	sorting and homeostasis > Protein homeostasis	TIMM8B
Protein homeostasis	Protein import	sorting and homeostasis > Protein homeostasis	TIMM9
Protein homeostasis	Protein import	sorting and homeostasis > Protein homeostasis	TRAP1
Protein homeostasis	Protein import	sorting and homeostasis > Protein homeostasis	USP30
Protein homeostasis	Protein import	sorting and homeostasis > Protein homeostasis	XPNPEP3
Protein homeostasis	Protein import	sorting and homeostasis > Protein homeostasis	YME1L1
Proteases	Protein import	sorting and homeostasis > Protein homeostasis > Proteases	AFG1L
Proteases	Protein import	sorting and homeostasis > Protein homeostasis > Proteases	AFG3L2
Proteases	Protein import	sorting and homeostasis > Protein homeostasis > Proteases	ATAD1
Proteases	Protein import	sorting and homeostasis > Protein homeostasis > Proteases	ATP23
Proteases	Protein import	sorting and homeostasis > Protein homeostasis > Proteases	CASP3
Proteases	Protein import	sorting and homeostasis > Protein homeostasis > Proteases	CASP9
Proteases	Protein import	sorting and homeostasis > Protein homeostasis > Proteases	CLPB
Proteases	Protein import	sorting and homeostasis > Protein homeostasis > Proteases	CLPP
Proteases	Protein import	sorting and homeostasis > Protein homeostasis > Proteases	CLPX
Proteases	Protein import	sorting and homeostasis > Protein homeostasis > Proteases	HTRA2
Proteases	Protein import	sorting and homeostasis > Protein homeostasis > Proteases	IDE
Proteases	Protein import	sorting and homeostasis > Protein homeostasis > Proteases	IMMP1L
Proteases	Protein import	sorting and homeostasis > Protein homeostasis > Proteases	IMMP2L
Proteases	Protein import	sorting and homeostasis > Protein homeostasis > Proteases	LACTB
Proteases	Protein import	sorting and homeostasis > Protein homeostasis > Proteases	LAP3
Proteases	Protein import	sorting and homeostasis > Protein homeostasis > Proteases	LONP1
Proteases	Protein import	sorting and homeostasis > Protein homeostasis > Proteases	METAP1D
Proteases	Protein import	sorting and homeostasis > Protein homeostasis > Proteases	MIPEP
Proteases	Protein import	sorting and homeostasis > Protein homeostasis > Proteases	NLN
Proteases	Protein import	sorting and homeostasis > Protein homeostasis > Proteases	OMA1
Proteases	Protein import	sorting and homeostasis > Protein homeostasis > Proteases	PARL
Proteases	Protein import	sorting and homeostasis > Protein homeostasis > Proteases	PITRM1
Proteases	Protein import	sorting and homeostasis > Protein homeostasis > Proteases	PMPCA
Proteases	Protein import	sorting and homeostasis > Protein homeostasis > Proteases	PMPCB
Proteases	Protein import	sorting and homeostasis > Protein homeostasis > Proteases	SPG7
Proteases	Protein import	sorting and homeostasis > Protein homeostasis > Proteases	USP30
Proteases	Protein import	sorting and homeostasis > Protein homeostasis > Proteases	XPNPEP3
Proteases	Protein import	sorting and homeostasis > Protein homeostasis > Proteases	YME1L1
Chaperones	Protein import	sorting and homeostasis > Protein homeostasis > Chaperones	DNAJA3
Chaperones	Protein import	sorting and homeostasis > Protein homeostasis > Chaperones	DNLZ
Chaperones	Protein import	sorting and homeostasis > Protein homeostasis > Chaperones	FKBP10
Chaperones	Protein import	sorting and homeostasis > Protein homeostasis > Chaperones	HSPD1
Chaperones	Protein import	sorting and homeostasis > Protein homeostasis > Chaperones	HSPE1
Chaperones	Protein import	sorting and homeostasis > Protein homeostasis > Chaperones	MAIP1
Chaperones	Protein import	sorting and homeostasis > Protein homeostasis > Chaperones	NRDC
Chaperones	Protein import	sorting and homeostasis > Protein homeostasis > Chaperones	PHB
Chaperones	Protein import	sorting and homeostasis > Protein homeostasis > Chaperones	PHB2
Chaperones	Protein import	sorting and homeostasis > Protein homeostasis > Chaperones	TIMM10
Chaperones	Protein import	sorting and homeostasis > Protein homeostasis > Chaperones	TIMM10B
Chaperones	Protein import	sorting and homeostasis > Protein homeostasis > Chaperones	TIMM13
Chaperones	Protein import	sorting and homeostasis > Protein homeostasis > Chaperones	TIMM8A
Chaperones	Protein import	sorting and homeostasis > Protein homeostasis > Chaperones	TIMM8B
Chaperones	Protein import	sorting and homeostasis > Protein homeostasis > Chaperones	TIMM9
Chaperones	Protein import	sorting and homeostasis > Protein homeostasis > Chaperones	TRAP1
OXPHOS	OXPHOS	ACAD9
OXPHOS	OXPHOS	AIFM1
OXPHOS	OXPHOS	ATP5F1A
OXPHOS	OXPHOS	ATP5F1B
OXPHOS	OXPHOS	ATP5F1C
OXPHOS	OXPHOS	ATP5F1D
OXPHOS	OXPHOS	ATP5F1E
OXPHOS	OXPHOS	ATP5IF1
OXPHOS	OXPHOS	ATP5MC1
OXPHOS	OXPHOS	ATP5MC2
OXPHOS	OXPHOS	ATP5MC3
OXPHOS	OXPHOS	ATP5MD
OXPHOS	OXPHOS	ATP5ME
OXPHOS	OXPHOS	ATP5MF
OXPHOS	OXPHOS	ATP5MG
OXPHOS	OXPHOS	ATP5MPL
OXPHOS	OXPHOS	ATP5PB
OXPHOS	OXPHOS	ATP5PD
OXPHOS	OXPHOS	ATP5PF
OXPHOS	OXPHOS	ATP5PO
OXPHOS	OXPHOS	ATPAF1
OXPHOS	OXPHOS	ATPAF2
OXPHOS	OXPHOS	ATPSCKMT
OXPHOS	OXPHOS	BCS1L
OXPHOS	OXPHOS	CEP89
OXPHOS	OXPHOS	CMC1
OXPHOS	OXPHOS	CMC2
OXPHOS	OXPHOS	COA1
OXPHOS	OXPHOS	COA3
OXPHOS	OXPHOS	COA4
OXPHOS	OXPHOS	COA5
OXPHOS	OXPHOS	COA6
OXPHOS	OXPHOS	COA7
OXPHOS	OXPHOS	COA8
OXPHOS	OXPHOS	COX10
OXPHOS	OXPHOS	COX11
OXPHOS	OXPHOS	COX14
OXPHOS	OXPHOS	COX15
OXPHOS	OXPHOS	COX16
OXPHOS	OXPHOS	COX17
OXPHOS	OXPHOS	COX18
OXPHOS	OXPHOS	COX19
OXPHOS	OXPHOS	COX20
OXPHOS	OXPHOS	COX4I1
OXPHOS	OXPHOS	COX4I2
OXPHOS	OXPHOS	COX5A
OXPHOS	OXPHOS	COX5B
OXPHOS	OXPHOS	COX6A1
OXPHOS	OXPHOS	COX6A2
OXPHOS	OXPHOS	COX6B1
OXPHOS	OXPHOS	COX6B2
OXPHOS	OXPHOS	COX6C
OXPHOS	OXPHOS	COX7A1
OXPHOS	OXPHOS	COX7A2
OXPHOS	OXPHOS	COX7A2L
OXPHOS	OXPHOS	COX7B
OXPHOS	OXPHOS	COX7B2
OXPHOS	OXPHOS	COX7C
OXPHOS	OXPHOS	COX8A
OXPHOS	OXPHOS	COX8C
OXPHOS	OXPHOS	CYC1
OXPHOS	OXPHOS	CYCS
OXPHOS	OXPHOS	DMAC1
OXPHOS	OXPHOS	DMAC2
OXPHOS	OXPHOS	DMAC2L
OXPHOS	OXPHOS	ECSIT
OXPHOS	OXPHOS	FMC1
OXPHOS	OXPHOS	FOXRED1
OXPHOS	OXPHOS	HCCS
OXPHOS	OXPHOS	HIGD1A
OXPHOS	OXPHOS	HIGD2A
OXPHOS	OXPHOS	LYRM2
OXPHOS	OXPHOS	LYRM7
OXPHOS	OXPHOS	MT-ATP6
OXPHOS	OXPHOS	MT-ATP8
OXPHOS	OXPHOS	MT-CO1
OXPHOS	OXPHOS	MT-CO2
OXPHOS	OXPHOS	MT-CO3
OXPHOS	OXPHOS	MT-CYB
OXPHOS	OXPHOS	MT-ND1
OXPHOS	OXPHOS	MT-ND2
OXPHOS	OXPHOS	MT-ND3
OXPHOS	OXPHOS	MT-ND4
OXPHOS	OXPHOS	MT-ND4L
OXPHOS	OXPHOS	MT-ND5
OXPHOS	OXPHOS	MT-ND6
OXPHOS	OXPHOS	NDUFA1
OXPHOS	OXPHOS	NDUFA10
OXPHOS	OXPHOS	NDUFA11
OXPHOS	OXPHOS	NDUFA12
OXPHOS	OXPHOS	NDUFA13
OXPHOS	OXPHOS	NDUFA2
OXPHOS	OXPHOS	NDUFA3
OXPHOS	OXPHOS	NDUFA4
OXPHOS	OXPHOS	NDUFA5
OXPHOS	OXPHOS	NDUFA6
OXPHOS	OXPHOS	NDUFA7
OXPHOS	OXPHOS	NDUFA8
OXPHOS	OXPHOS	NDUFA9
OXPHOS	OXPHOS	NDUFAB1
OXPHOS	OXPHOS	NDUFAF1
OXPHOS	OXPHOS	NDUFAF2
OXPHOS	OXPHOS	NDUFAF3
OXPHOS	OXPHOS	NDUFAF4
OXPHOS	OXPHOS	NDUFAF5
OXPHOS	OXPHOS	NDUFAF6
OXPHOS	OXPHOS	NDUFAF7
OXPHOS	OXPHOS	NDUFAF8
OXPHOS	OXPHOS	NDUFB1
OXPHOS	OXPHOS	NDUFB10
OXPHOS	OXPHOS	NDUFB11
OXPHOS	OXPHOS	NDUFB2
OXPHOS	OXPHOS	NDUFB3
OXPHOS	OXPHOS	NDUFB4
OXPHOS	OXPHOS	NDUFB5
OXPHOS	OXPHOS	NDUFB6
OXPHOS	OXPHOS	NDUFB7
OXPHOS	OXPHOS	NDUFB8
OXPHOS	OXPHOS	NDUFB9
OXPHOS	OXPHOS	NDUFC1
OXPHOS	OXPHOS	NDUFC2
OXPHOS	OXPHOS	NDUFS1
OXPHOS	OXPHOS	NDUFS2
OXPHOS	OXPHOS	NDUFS3
OXPHOS	OXPHOS	NDUFS4
OXPHOS	OXPHOS	NDUFS5
OXPHOS	OXPHOS	NDUFS6
OXPHOS	OXPHOS	NDUFS7
OXPHOS	OXPHOS	NDUFS8
OXPHOS	OXPHOS	NDUFV1
OXPHOS	OXPHOS	NDUFV2
OXPHOS	OXPHOS	NDUFV3
OXPHOS	OXPHOS	NUBPL
OXPHOS	OXPHOS	PET100
OXPHOS	OXPHOS	PET117
OXPHOS	OXPHOS	PNKD
OXPHOS	OXPHOS	RAB5IF
OXPHOS	OXPHOS	SCO1
OXPHOS	OXPHOS	SCO2
OXPHOS	OXPHOS	SDHA
OXPHOS	OXPHOS	SDHAF1
OXPHOS	OXPHOS	SDHAF2
OXPHOS	OXPHOS	SDHAF3
OXPHOS	OXPHOS	SDHAF4
OXPHOS	OXPHOS	SDHB
OXPHOS	OXPHOS	SDHC
OXPHOS	OXPHOS	SDHD
OXPHOS	OXPHOS	SMIM20
OXPHOS	OXPHOS	SURF1
OXPHOS	OXPHOS	TACO1
OXPHOS	OXPHOS	TIMM21
OXPHOS	OXPHOS	TIMMDC1
OXPHOS	OXPHOS	TMEM126A
OXPHOS	OXPHOS	TMEM126B
OXPHOS	OXPHOS	TMEM177
OXPHOS	OXPHOS	TMEM186
OXPHOS	OXPHOS	TMEM70
OXPHOS	OXPHOS	TTC19
OXPHOS	OXPHOS	UQCC1
OXPHOS	OXPHOS	UQCC2
OXPHOS	OXPHOS	UQCC3
OXPHOS	OXPHOS	UQCR10
OXPHOS	OXPHOS	UQCR11
OXPHOS	OXPHOS	UQCRB
OXPHOS	OXPHOS	UQCRC1
OXPHOS	OXPHOS	UQCRC2
OXPHOS	OXPHOS	UQCRFS1
OXPHOS	OXPHOS	UQCRH
OXPHOS	OXPHOS	UQCRQ
OXPHOS subunits	OXPHOS > OXPHOS subunits	ATP5F1A
OXPHOS subunits	OXPHOS > OXPHOS subunits	ATP5F1B
OXPHOS subunits	OXPHOS > OXPHOS subunits	ATP5F1C
OXPHOS subunits	OXPHOS > OXPHOS subunits	ATP5F1D
OXPHOS subunits	OXPHOS > OXPHOS subunits	ATP5F1E
OXPHOS subunits	OXPHOS > OXPHOS subunits	ATP5IF1
OXPHOS subunits	OXPHOS > OXPHOS subunits	ATP5MC1
OXPHOS subunits	OXPHOS > OXPHOS subunits	ATP5MC2
OXPHOS subunits	OXPHOS > OXPHOS subunits	ATP5MC3
OXPHOS subunits	OXPHOS > OXPHOS subunits	ATP5MD
OXPHOS subunits	OXPHOS > OXPHOS subunits	ATP5ME
OXPHOS subunits	OXPHOS > OXPHOS subunits	ATP5MF
OXPHOS subunits	OXPHOS > OXPHOS subunits	ATP5MG
OXPHOS subunits	OXPHOS > OXPHOS subunits	ATP5MPL
OXPHOS subunits	OXPHOS > OXPHOS subunits	ATP5PB
OXPHOS subunits	OXPHOS > OXPHOS subunits	ATP5PD
OXPHOS subunits	OXPHOS > OXPHOS subunits	ATP5PF
OXPHOS subunits	OXPHOS > OXPHOS subunits	ATP5PO
OXPHOS subunits	OXPHOS > OXPHOS subunits	COX4I1
OXPHOS subunits	OXPHOS > OXPHOS subunits	COX4I2
OXPHOS subunits	OXPHOS > OXPHOS subunits	COX5A
OXPHOS subunits	OXPHOS > OXPHOS subunits	COX5B
OXPHOS subunits	OXPHOS > OXPHOS subunits	COX6A1
OXPHOS subunits	OXPHOS > OXPHOS subunits	COX6A2
OXPHOS subunits	OXPHOS > OXPHOS subunits	COX6B1
OXPHOS subunits	OXPHOS > OXPHOS subunits	COX6B2
OXPHOS subunits	OXPHOS > OXPHOS subunits	COX6C
OXPHOS subunits	OXPHOS > OXPHOS subunits	COX7A1
OXPHOS subunits	OXPHOS > OXPHOS subunits	COX7A2
OXPHOS subunits	OXPHOS > OXPHOS subunits	COX7A2L
OXPHOS subunits	OXPHOS > OXPHOS subunits	COX7B
OXPHOS subunits	OXPHOS > OXPHOS subunits	COX7B2
OXPHOS subunits	OXPHOS > OXPHOS subunits	COX7C
OXPHOS subunits	OXPHOS > OXPHOS subunits	COX8A
OXPHOS subunits	OXPHOS > OXPHOS subunits	COX8C
OXPHOS subunits	OXPHOS > OXPHOS subunits	CYC1
OXPHOS subunits	OXPHOS > OXPHOS subunits	CYCS
OXPHOS subunits	OXPHOS > OXPHOS subunits	DMAC2L
OXPHOS subunits	OXPHOS > OXPHOS subunits	HCCS
OXPHOS subunits	OXPHOS > OXPHOS subunits	MT-ATP6
OXPHOS subunits	OXPHOS > OXPHOS subunits	MT-ATP8
OXPHOS subunits	OXPHOS > OXPHOS subunits	MT-CO1
OXPHOS subunits	OXPHOS > OXPHOS subunits	MT-CO2
OXPHOS subunits	OXPHOS > OXPHOS subunits	MT-CO3
OXPHOS subunits	OXPHOS > OXPHOS subunits	MT-CYB
OXPHOS subunits	OXPHOS > OXPHOS subunits	MT-ND1
OXPHOS subunits	OXPHOS > OXPHOS subunits	MT-ND2
OXPHOS subunits	OXPHOS > OXPHOS subunits	MT-ND3
OXPHOS subunits	OXPHOS > OXPHOS subunits	MT-ND4
OXPHOS subunits	OXPHOS > OXPHOS subunits	MT-ND4L
OXPHOS subunits	OXPHOS > OXPHOS subunits	MT-ND5
OXPHOS subunits	OXPHOS > OXPHOS subunits	MT-ND6
OXPHOS subunits	OXPHOS > OXPHOS subunits	NDUFA1
OXPHOS subunits	OXPHOS > OXPHOS subunits	NDUFA10
OXPHOS subunits	OXPHOS > OXPHOS subunits	NDUFA11
OXPHOS subunits	OXPHOS > OXPHOS subunits	NDUFA12
OXPHOS subunits	OXPHOS > OXPHOS subunits	NDUFA13
OXPHOS subunits	OXPHOS > OXPHOS subunits	NDUFA2
OXPHOS subunits	OXPHOS > OXPHOS subunits	NDUFA3
OXPHOS subunits	OXPHOS > OXPHOS subunits	NDUFA4
OXPHOS subunits	OXPHOS > OXPHOS subunits	NDUFA5
OXPHOS subunits	OXPHOS > OXPHOS subunits	NDUFA6
OXPHOS subunits	OXPHOS > OXPHOS subunits	NDUFA7
OXPHOS subunits	OXPHOS > OXPHOS subunits	NDUFA8
OXPHOS subunits	OXPHOS > OXPHOS subunits	NDUFA9
OXPHOS subunits	OXPHOS > OXPHOS subunits	NDUFAB1
OXPHOS subunits	OXPHOS > OXPHOS subunits	NDUFB1
OXPHOS subunits	OXPHOS > OXPHOS subunits	NDUFB10
OXPHOS subunits	OXPHOS > OXPHOS subunits	NDUFB11
OXPHOS subunits	OXPHOS > OXPHOS subunits	NDUFB2
OXPHOS subunits	OXPHOS > OXPHOS subunits	NDUFB3
OXPHOS subunits	OXPHOS > OXPHOS subunits	NDUFB4
OXPHOS subunits	OXPHOS > OXPHOS subunits	NDUFB5
OXPHOS subunits	OXPHOS > OXPHOS subunits	NDUFB6
OXPHOS subunits	OXPHOS > OXPHOS subunits	NDUFB7
OXPHOS subunits	OXPHOS > OXPHOS subunits	NDUFB8
OXPHOS subunits	OXPHOS > OXPHOS subunits	NDUFB9
OXPHOS subunits	OXPHOS > OXPHOS subunits	NDUFC1
OXPHOS subunits	OXPHOS > OXPHOS subunits	NDUFC2
OXPHOS subunits	OXPHOS > OXPHOS subunits	NDUFS1
OXPHOS subunits	OXPHOS > OXPHOS subunits	NDUFS2
OXPHOS subunits	OXPHOS > OXPHOS subunits	NDUFS3
OXPHOS subunits	OXPHOS > OXPHOS subunits	NDUFS4
OXPHOS subunits	OXPHOS > OXPHOS subunits	NDUFS5
OXPHOS subunits	OXPHOS > OXPHOS subunits	NDUFS6
OXPHOS subunits	OXPHOS > OXPHOS subunits	NDUFS7
OXPHOS subunits	OXPHOS > OXPHOS subunits	NDUFS8
OXPHOS subunits	OXPHOS > OXPHOS subunits	NDUFV1
OXPHOS subunits	OXPHOS > OXPHOS subunits	NDUFV2
OXPHOS subunits	OXPHOS > OXPHOS subunits	NDUFV3
OXPHOS subunits	OXPHOS > OXPHOS subunits	SDHA
OXPHOS subunits	OXPHOS > OXPHOS subunits	SDHB
OXPHOS subunits	OXPHOS > OXPHOS subunits	SDHC
OXPHOS subunits	OXPHOS > OXPHOS subunits	SDHD
OXPHOS subunits	OXPHOS > OXPHOS subunits	UQCR10
OXPHOS subunits	OXPHOS > OXPHOS subunits	UQCR11
OXPHOS subunits	OXPHOS > OXPHOS subunits	UQCRB
OXPHOS subunits	OXPHOS > OXPHOS subunits	UQCRC1
OXPHOS subunits	OXPHOS > OXPHOS subunits	UQCRC2
OXPHOS subunits	OXPHOS > OXPHOS subunits	UQCRFS1
OXPHOS subunits	OXPHOS > OXPHOS subunits	UQCRH
OXPHOS subunits	OXPHOS > OXPHOS subunits	UQCRQ
OXPHOS assembly factors	OXPHOS > OXPHOS assembly factors	ACAD9
OXPHOS assembly factors	OXPHOS > OXPHOS assembly factors	AIFM1
OXPHOS assembly factors	OXPHOS > OXPHOS assembly factors	ATPAF1
OXPHOS assembly factors	OXPHOS > OXPHOS assembly factors	ATPAF2
OXPHOS assembly factors	OXPHOS > OXPHOS assembly factors	ATPSCKMT
OXPHOS assembly factors	OXPHOS > OXPHOS assembly factors	BCS1L
OXPHOS assembly factors	OXPHOS > OXPHOS assembly factors	CEP89
OXPHOS assembly factors	OXPHOS > OXPHOS assembly factors	CMC1
OXPHOS assembly factors	OXPHOS > OXPHOS assembly factors	CMC2
OXPHOS assembly factors	OXPHOS > OXPHOS assembly factors	COA1
OXPHOS assembly factors	OXPHOS > OXPHOS assembly factors	COA3
OXPHOS assembly factors	OXPHOS > OXPHOS assembly factors	COA4
OXPHOS assembly factors	OXPHOS > OXPHOS assembly factors	COA5
OXPHOS assembly factors	OXPHOS > OXPHOS assembly factors	COA6
OXPHOS assembly factors	OXPHOS > OXPHOS assembly factors	COA7
OXPHOS assembly factors	OXPHOS > OXPHOS assembly factors	COA8
OXPHOS assembly factors	OXPHOS > OXPHOS assembly factors	COX10
OXPHOS assembly factors	OXPHOS > OXPHOS assembly factors	COX11
OXPHOS assembly factors	OXPHOS > OXPHOS assembly factors	COX14
OXPHOS assembly factors	OXPHOS > OXPHOS assembly factors	COX15
OXPHOS assembly factors	OXPHOS > OXPHOS assembly factors	COX16
OXPHOS assembly factors	OXPHOS > OXPHOS assembly factors	COX17
OXPHOS assembly factors	OXPHOS > OXPHOS assembly factors	COX18
OXPHOS assembly factors	OXPHOS > OXPHOS assembly factors	COX19
OXPHOS assembly factors	OXPHOS > OXPHOS assembly factors	COX20
OXPHOS assembly factors	OXPHOS > OXPHOS assembly factors	COX7A2L
OXPHOS assembly factors	OXPHOS > OXPHOS assembly factors	DMAC1
OXPHOS assembly factors	OXPHOS > OXPHOS assembly factors	DMAC2
OXPHOS assembly factors	OXPHOS > OXPHOS assembly factors	ECSIT
OXPHOS assembly factors	OXPHOS > OXPHOS assembly factors	FMC1
OXPHOS assembly factors	OXPHOS > OXPHOS assembly factors	FOXRED1
OXPHOS assembly factors	OXPHOS > OXPHOS assembly factors	HIGD1A
OXPHOS assembly factors	OXPHOS > OXPHOS assembly factors	HIGD2A
OXPHOS assembly factors	OXPHOS > OXPHOS assembly factors	LYRM2
OXPHOS assembly factors	OXPHOS > OXPHOS assembly factors	LYRM7
OXPHOS assembly factors	OXPHOS > OXPHOS assembly factors	NDUFAF1
OXPHOS assembly factors	OXPHOS > OXPHOS assembly factors	NDUFAF2
OXPHOS assembly factors	OXPHOS > OXPHOS assembly factors	NDUFAF3
OXPHOS assembly factors	OXPHOS > OXPHOS assembly factors	NDUFAF4
OXPHOS assembly factors	OXPHOS > OXPHOS assembly factors	NDUFAF5
OXPHOS assembly factors	OXPHOS > OXPHOS assembly factors	NDUFAF6
OXPHOS assembly factors	OXPHOS > OXPHOS assembly factors	NDUFAF7
OXPHOS assembly factors	OXPHOS > OXPHOS assembly factors	NDUFAF8
OXPHOS assembly factors	OXPHOS > OXPHOS assembly factors	NUBPL
OXPHOS assembly factors	OXPHOS > OXPHOS assembly factors	PET100
OXPHOS assembly factors	OXPHOS > OXPHOS assembly factors	PET117
OXPHOS assembly factors	OXPHOS > OXPHOS assembly factors	PNKD
OXPHOS assembly factors	OXPHOS > OXPHOS assembly factors	RAB5IF
OXPHOS assembly factors	OXPHOS > OXPHOS assembly factors	SCO1
OXPHOS assembly factors	OXPHOS > OXPHOS assembly factors	SCO2
OXPHOS assembly factors	OXPHOS > OXPHOS assembly factors	SDHAF1
OXPHOS assembly factors	OXPHOS > OXPHOS assembly factors	SDHAF2
OXPHOS assembly factors	OXPHOS > OXPHOS assembly factors	SDHAF3
OXPHOS assembly factors	OXPHOS > OXPHOS assembly factors	SDHAF4
OXPHOS assembly factors	OXPHOS > OXPHOS assembly factors	SMIM20
OXPHOS assembly factors	OXPHOS > OXPHOS assembly factors	SURF1
OXPHOS assembly factors	OXPHOS > OXPHOS assembly factors	TACO1
OXPHOS assembly factors	OXPHOS > OXPHOS assembly factors	TIMM21
OXPHOS assembly factors	OXPHOS > OXPHOS assembly factors	TIMMDC1
OXPHOS assembly factors	OXPHOS > OXPHOS assembly factors	TMEM126A
OXPHOS assembly factors	OXPHOS > OXPHOS assembly factors	TMEM126B
OXPHOS assembly factors	OXPHOS > OXPHOS assembly factors	TMEM177
OXPHOS assembly factors	OXPHOS > OXPHOS assembly factors	TMEM186
OXPHOS assembly factors	OXPHOS > OXPHOS assembly factors	TMEM70
OXPHOS assembly factors	OXPHOS > OXPHOS assembly factors	TTC19
OXPHOS assembly factors	OXPHOS > OXPHOS assembly factors	UQCC1
OXPHOS assembly factors	OXPHOS > OXPHOS assembly factors	UQCC2
OXPHOS assembly factors	OXPHOS > OXPHOS assembly factors	UQCC3
Complex I	OXPHOS > Complex I	ACAD9
Complex I	OXPHOS > Complex I	AIFM1
Complex I	OXPHOS > Complex I	COA1
Complex I	OXPHOS > Complex I	DMAC1
Complex I	OXPHOS > Complex I	DMAC2
Complex I	OXPHOS > Complex I	ECSIT
Complex I	OXPHOS > Complex I	FOXRED1
Complex I	OXPHOS > Complex I	LYRM2
Complex I	OXPHOS > Complex I	MT-ND1
Complex I	OXPHOS > Complex I	MT-ND2
Complex I	OXPHOS > Complex I	MT-ND3
Complex I	OXPHOS > Complex I	MT-ND4
Complex I	OXPHOS > Complex I	MT-ND4L
Complex I	OXPHOS > Complex I	MT-ND5
Complex I	OXPHOS > Complex I	MT-ND6
Complex I	OXPHOS > Complex I	NDUFA1
Complex I	OXPHOS > Complex I	NDUFA10
Complex I	OXPHOS > Complex I	NDUFA11
Complex I	OXPHOS > Complex I	NDUFA12
Complex I	OXPHOS > Complex I	NDUFA13
Complex I	OXPHOS > Complex I	NDUFA2
Complex I	OXPHOS > Complex I	NDUFA3
Complex I	OXPHOS > Complex I	NDUFA5
Complex I	OXPHOS > Complex I	NDUFA6
Complex I	OXPHOS > Complex I	NDUFA7
Complex I	OXPHOS > Complex I	NDUFA8
Complex I	OXPHOS > Complex I	NDUFA9
Complex I	OXPHOS > Complex I	NDUFAB1
Complex I	OXPHOS > Complex I	NDUFAF1
Complex I	OXPHOS > Complex I	NDUFAF2
Complex I	OXPHOS > Complex I	NDUFAF3
Complex I	OXPHOS > Complex I	NDUFAF4
Complex I	OXPHOS > Complex I	NDUFAF5
Complex I	OXPHOS > Complex I	NDUFAF6
Complex I	OXPHOS > Complex I	NDUFAF7
Complex I	OXPHOS > Complex I	NDUFAF8
Complex I	OXPHOS > Complex I	NDUFB1
Complex I	OXPHOS > Complex I	NDUFB10
Complex I	OXPHOS > Complex I	NDUFB11
Complex I	OXPHOS > Complex I	NDUFB2
Complex I	OXPHOS > Complex I	NDUFB3
Complex I	OXPHOS > Complex I	NDUFB4
Complex I	OXPHOS > Complex I	NDUFB5
Complex I	OXPHOS > Complex I	NDUFB6
Complex I	OXPHOS > Complex I	NDUFB7
Complex I	OXPHOS > Complex I	NDUFB8
Complex I	OXPHOS > Complex I	NDUFB9
Complex I	OXPHOS > Complex I	NDUFC1
Complex I	OXPHOS > Complex I	NDUFC2
Complex I	OXPHOS > Complex I	NDUFS1
Complex I	OXPHOS > Complex I	NDUFS2
Complex I	OXPHOS > Complex I	NDUFS3
Complex I	OXPHOS > Complex I	NDUFS4
Complex I	OXPHOS > Complex I	NDUFS5
Complex I	OXPHOS > Complex I	NDUFS6
Complex I	OXPHOS > Complex I	NDUFS7
Complex I	OXPHOS > Complex I	NDUFS8
Complex I	OXPHOS > Complex I	NDUFV1
Complex I	OXPHOS > Complex I	NDUFV2
Complex I	OXPHOS > Complex I	NDUFV3
Complex I	OXPHOS > Complex I	NUBPL
Complex I	OXPHOS > Complex I	TIMMDC1
Complex I	OXPHOS > Complex I	TMEM126A
Complex I	OXPHOS > Complex I	TMEM126B
Complex I	OXPHOS > Complex I	TMEM186
Complex I	OXPHOS > Complex I	TMEM70
CI subunits	OXPHOS > Complex I > CI subunits	MT-ND1
CI subunits	OXPHOS > Complex I > CI subunits	MT-ND2
CI subunits	OXPHOS > Complex I > CI subunits	MT-ND3
CI subunits	OXPHOS > Complex I > CI subunits	MT-ND4
CI subunits	OXPHOS > Complex I > CI subunits	MT-ND4L
CI subunits	OXPHOS > Complex I > CI subunits	MT-ND5
CI subunits	OXPHOS > Complex I > CI subunits	MT-ND6
CI subunits	OXPHOS > Complex I > CI subunits	NDUFA1
CI subunits	OXPHOS > Complex I > CI subunits	NDUFA10
CI subunits	OXPHOS > Complex I > CI subunits	NDUFA11
CI subunits	OXPHOS > Complex I > CI subunits	NDUFA12
CI subunits	OXPHOS > Complex I > CI subunits	NDUFA13
CI subunits	OXPHOS > Complex I > CI subunits	NDUFA2
CI subunits	OXPHOS > Complex I > CI subunits	NDUFA3
CI subunits	OXPHOS > Complex I > CI subunits	NDUFA5
CI subunits	OXPHOS > Complex I > CI subunits	NDUFA6
CI subunits	OXPHOS > Complex I > CI subunits	NDUFA7
CI subunits	OXPHOS > Complex I > CI subunits	NDUFA8
CI subunits	OXPHOS > Complex I > CI subunits	NDUFA9
CI subunits	OXPHOS > Complex I > CI subunits	NDUFAB1
CI subunits	OXPHOS > Complex I > CI subunits	NDUFB1
CI subunits	OXPHOS > Complex I > CI subunits	NDUFB10
CI subunits	OXPHOS > Complex I > CI subunits	NDUFB11
CI subunits	OXPHOS > Complex I > CI subunits	NDUFB2
CI subunits	OXPHOS > Complex I > CI subunits	NDUFB3
CI subunits	OXPHOS > Complex I > CI subunits	NDUFB4
CI subunits	OXPHOS > Complex I > CI subunits	NDUFB5
CI subunits	OXPHOS > Complex I > CI subunits	NDUFB6
CI subunits	OXPHOS > Complex I > CI subunits	NDUFB7
CI subunits	OXPHOS > Complex I > CI subunits	NDUFB8
CI subunits	OXPHOS > Complex I > CI subunits	NDUFB9
CI subunits	OXPHOS > Complex I > CI subunits	NDUFC1
CI subunits	OXPHOS > Complex I > CI subunits	NDUFC2
CI subunits	OXPHOS > Complex I > CI subunits	NDUFS1
CI subunits	OXPHOS > Complex I > CI subunits	NDUFS2
CI subunits	OXPHOS > Complex I > CI subunits	NDUFS3
CI subunits	OXPHOS > Complex I > CI subunits	NDUFS4
CI subunits	OXPHOS > Complex I > CI subunits	NDUFS5
CI subunits	OXPHOS > Complex I > CI subunits	NDUFS6
CI subunits	OXPHOS > Complex I > CI subunits	NDUFS7
CI subunits	OXPHOS > Complex I > CI subunits	NDUFS8
CI subunits	OXPHOS > Complex I > CI subunits	NDUFV1
CI subunits	OXPHOS > Complex I > CI subunits	NDUFV2
CI subunits	OXPHOS > Complex I > CI subunits	NDUFV3
CI assembly factors	OXPHOS > Complex I > CI assembly factors	ACAD9
CI assembly factors	OXPHOS > Complex I > CI assembly factors	AIFM1
CI assembly factors	OXPHOS > Complex I > CI assembly factors	COA1
CI assembly factors	OXPHOS > Complex I > CI assembly factors	DMAC1
CI assembly factors	OXPHOS > Complex I > CI assembly factors	DMAC2
CI assembly factors	OXPHOS > Complex I > CI assembly factors	ECSIT
CI assembly factors	OXPHOS > Complex I > CI assembly factors	FOXRED1
CI assembly factors	OXPHOS > Complex I > CI assembly factors	LYRM2
CI assembly factors	OXPHOS > Complex I > CI assembly factors	NDUFAF1
CI assembly factors	OXPHOS > Complex I > CI assembly factors	NDUFAF2
CI assembly factors	OXPHOS > Complex I > CI assembly factors	NDUFAF3
CI assembly factors	OXPHOS > Complex I > CI assembly factors	NDUFAF4
CI assembly factors	OXPHOS > Complex I > CI assembly factors	NDUFAF5
CI assembly factors	OXPHOS > Complex I > CI assembly factors	NDUFAF6
CI assembly factors	OXPHOS > Complex I > CI assembly factors	NDUFAF7
CI assembly factors	OXPHOS > Complex I > CI assembly factors	NDUFAF8
CI assembly factors	OXPHOS > Complex I > CI assembly factors	NUBPL
CI assembly factors	OXPHOS > Complex I > CI assembly factors	TIMMDC1
CI assembly factors	OXPHOS > Complex I > CI assembly factors	TMEM126A
CI assembly factors	OXPHOS > Complex I > CI assembly factors	TMEM126B
CI assembly factors	OXPHOS > Complex I > CI assembly factors	TMEM186
CI assembly factors	OXPHOS > Complex I > CI assembly factors	TMEM70
Complex II	OXPHOS > Complex II	SDHA
Complex II	OXPHOS > Complex II	SDHAF1
Complex II	OXPHOS > Complex II	SDHAF2
Complex II	OXPHOS > Complex II	SDHAF3
Complex II	OXPHOS > Complex II	SDHAF4
Complex II	OXPHOS > Complex II	SDHB
Complex II	OXPHOS > Complex II	SDHC
Complex II	OXPHOS > Complex II	SDHD
CII subunits	OXPHOS > Complex II > CII subunits	SDHA
CII subunits	OXPHOS > Complex II > CII subunits	SDHB
CII subunits	OXPHOS > Complex II > CII subunits	SDHC
CII subunits	OXPHOS > Complex II > CII subunits	SDHD
CII assembly factors	OXPHOS > Complex II > CII assembly factors	SDHAF1
CII assembly factors	OXPHOS > Complex II > CII assembly factors	SDHAF2
CII assembly factors	OXPHOS > Complex II > CII assembly factors	SDHAF3
CII assembly factors	OXPHOS > Complex II > CII assembly factors	SDHAF4
Complex III	OXPHOS > Complex III	BCS1L
Complex III	OXPHOS > Complex III	CYC1
Complex III	OXPHOS > Complex III	LYRM7
Complex III	OXPHOS > Complex III	MT-CYB
Complex III	OXPHOS > Complex III	TTC19
Complex III	OXPHOS > Complex III	UQCC1
Complex III	OXPHOS > Complex III	UQCC2
Complex III	OXPHOS > Complex III	UQCC3
Complex III	OXPHOS > Complex III	UQCR10
Complex III	OXPHOS > Complex III	UQCR11
Complex III	OXPHOS > Complex III	UQCRB
Complex III	OXPHOS > Complex III	UQCRC1
Complex III	OXPHOS > Complex III	UQCRC2
Complex III	OXPHOS > Complex III	UQCRFS1
Complex III	OXPHOS > Complex III	UQCRH
Complex III	OXPHOS > Complex III	UQCRQ
CIII subunits	OXPHOS > Complex III > CIII subunits	CYC1
CIII subunits	OXPHOS > Complex III > CIII subunits	MT-CYB
CIII subunits	OXPHOS > Complex III > CIII subunits	UQCR10
CIII subunits	OXPHOS > Complex III > CIII subunits	UQCR11
CIII subunits	OXPHOS > Complex III > CIII subunits	UQCRB
CIII subunits	OXPHOS > Complex III > CIII subunits	UQCRC1
CIII subunits	OXPHOS > Complex III > CIII subunits	UQCRC2
CIII subunits	OXPHOS > Complex III > CIII subunits	UQCRFS1
CIII subunits	OXPHOS > Complex III > CIII subunits	UQCRH
CIII subunits	OXPHOS > Complex III > CIII subunits	UQCRQ
CIII assembly factors	OXPHOS > Complex III > CIII assembly factors	BCS1L
CIII assembly factors	OXPHOS > Complex III > CIII assembly factors	LYRM7
CIII assembly factors	OXPHOS > Complex III > CIII assembly factors	TTC19
CIII assembly factors	OXPHOS > Complex III > CIII assembly factors	UQCC1
CIII assembly factors	OXPHOS > Complex III > CIII assembly factors	UQCC2
CIII assembly factors	OXPHOS > Complex III > CIII assembly factors	UQCC3
Complex IV	OXPHOS > Complex IV	CEP89
Complex IV	OXPHOS > Complex IV	CMC1
Complex IV	OXPHOS > Complex IV	CMC2
Complex IV	OXPHOS > Complex IV	COA1
Complex IV	OXPHOS > Complex IV	COA3
Complex IV	OXPHOS > Complex IV	COA4
Complex IV	OXPHOS > Complex IV	COA5
Complex IV	OXPHOS > Complex IV	COA6
Complex IV	OXPHOS > Complex IV	COA7
Complex IV	OXPHOS > Complex IV	COA8
Complex IV	OXPHOS > Complex IV	COX10
Complex IV	OXPHOS > Complex IV	COX11
Complex IV	OXPHOS > Complex IV	COX14
Complex IV	OXPHOS > Complex IV	COX15
Complex IV	OXPHOS > Complex IV	COX16
Complex IV	OXPHOS > Complex IV	COX17
Complex IV	OXPHOS > Complex IV	COX18
Complex IV	OXPHOS > Complex IV	COX19
Complex IV	OXPHOS > Complex IV	COX20
Complex IV	OXPHOS > Complex IV	COX4I1
Complex IV	OXPHOS > Complex IV	COX4I2
Complex IV	OXPHOS > Complex IV	COX5A
Complex IV	OXPHOS > Complex IV	COX5B
Complex IV	OXPHOS > Complex IV	COX6A1
Complex IV	OXPHOS > Complex IV	COX6A2
Complex IV	OXPHOS > Complex IV	COX6B1
Complex IV	OXPHOS > Complex IV	COX6B2
Complex IV	OXPHOS > Complex IV	COX6C
Complex IV	OXPHOS > Complex IV	COX7A1
Complex IV	OXPHOS > Complex IV	COX7A2
Complex IV	OXPHOS > Complex IV	COX7A2L
Complex IV	OXPHOS > Complex IV	COX7B
Complex IV	OXPHOS > Complex IV	COX7B2
Complex IV	OXPHOS > Complex IV	COX7C
Complex IV	OXPHOS > Complex IV	COX8A
Complex IV	OXPHOS > Complex IV	COX8C
Complex IV	OXPHOS > Complex IV	HIGD1A
Complex IV	OXPHOS > Complex IV	MT-CO1
Complex IV	OXPHOS > Complex IV	MT-CO2
Complex IV	OXPHOS > Complex IV	MT-CO3
Complex IV	OXPHOS > Complex IV	NDUFA4
Complex IV	OXPHOS > Complex IV	PET100
Complex IV	OXPHOS > Complex IV	PET117
Complex IV	OXPHOS > Complex IV	PNKD
Complex IV	OXPHOS > Complex IV	SCO1
Complex IV	OXPHOS > Complex IV	SCO2
Complex IV	OXPHOS > Complex IV	SMIM20
Complex IV	OXPHOS > Complex IV	SURF1
Complex IV	OXPHOS > Complex IV	TACO1
Complex IV	OXPHOS > Complex IV	TIMM21
Complex IV	OXPHOS > Complex IV	TMEM177
CIV subunits	OXPHOS > Complex IV > CIV subunits	COX4I1
CIV subunits	OXPHOS > Complex IV > CIV subunits	COX4I2
CIV subunits	OXPHOS > Complex IV > CIV subunits	COX5A
CIV subunits	OXPHOS > Complex IV > CIV subunits	COX5B
CIV subunits	OXPHOS > Complex IV > CIV subunits	COX6A1
CIV subunits	OXPHOS > Complex IV > CIV subunits	COX6A2
CIV subunits	OXPHOS > Complex IV > CIV subunits	COX6B1
CIV subunits	OXPHOS > Complex IV > CIV subunits	COX6B2
CIV subunits	OXPHOS > Complex IV > CIV subunits	COX6C
CIV subunits	OXPHOS > Complex IV > CIV subunits	COX7A1
CIV subunits	OXPHOS > Complex IV > CIV subunits	COX7A2
CIV subunits	OXPHOS > Complex IV > CIV subunits	COX7A2L
CIV subunits	OXPHOS > Complex IV > CIV subunits	COX7B
CIV subunits	OXPHOS > Complex IV > CIV subunits	COX7B2
CIV subunits	OXPHOS > Complex IV > CIV subunits	COX7C
CIV subunits	OXPHOS > Complex IV > CIV subunits	COX8A
CIV subunits	OXPHOS > Complex IV > CIV subunits	COX8C
CIV subunits	OXPHOS > Complex IV > CIV subunits	MT-CO1
CIV subunits	OXPHOS > Complex IV > CIV subunits	MT-CO2
CIV subunits	OXPHOS > Complex IV > CIV subunits	MT-CO3
CIV subunits	OXPHOS > Complex IV > CIV subunits	NDUFA4
CIV assembly factors	OXPHOS > Complex IV > CIV assembly factors	CEP89
CIV assembly factors	OXPHOS > Complex IV > CIV assembly factors	CMC1
CIV assembly factors	OXPHOS > Complex IV > CIV assembly factors	CMC2
CIV assembly factors	OXPHOS > Complex IV > CIV assembly factors	COA1
CIV assembly factors	OXPHOS > Complex IV > CIV assembly factors	COA3
CIV assembly factors	OXPHOS > Complex IV > CIV assembly factors	COA4
CIV assembly factors	OXPHOS > Complex IV > CIV assembly factors	COA5
CIV assembly factors	OXPHOS > Complex IV > CIV assembly factors	COA6
CIV assembly factors	OXPHOS > Complex IV > CIV assembly factors	COA7
CIV assembly factors	OXPHOS > Complex IV > CIV assembly factors	COA8
CIV assembly factors	OXPHOS > Complex IV > CIV assembly factors	COX10
CIV assembly factors	OXPHOS > Complex IV > CIV assembly factors	COX11
CIV assembly factors	OXPHOS > Complex IV > CIV assembly factors	COX14
CIV assembly factors	OXPHOS > Complex IV > CIV assembly factors	COX15
CIV assembly factors	OXPHOS > Complex IV > CIV assembly factors	COX16
CIV assembly factors	OXPHOS > Complex IV > CIV assembly factors	COX17
CIV assembly factors	OXPHOS > Complex IV > CIV assembly factors	COX18
CIV assembly factors	OXPHOS > Complex IV > CIV assembly factors	COX19
CIV assembly factors	OXPHOS > Complex IV > CIV assembly factors	COX20
CIV assembly factors	OXPHOS > Complex IV > CIV assembly factors	HIGD1A
CIV assembly factors	OXPHOS > Complex IV > CIV assembly factors	PET100
CIV assembly factors	OXPHOS > Complex IV > CIV assembly factors	PET117
CIV assembly factors	OXPHOS > Complex IV > CIV assembly factors	PNKD
CIV assembly factors	OXPHOS > Complex IV > CIV assembly factors	SCO1
CIV assembly factors	OXPHOS > Complex IV > CIV assembly factors	SCO2
CIV assembly factors	OXPHOS > Complex IV > CIV assembly factors	SMIM20
CIV assembly factors	OXPHOS > Complex IV > CIV assembly factors	SURF1
CIV assembly factors	OXPHOS > Complex IV > CIV assembly factors	TACO1
CIV assembly factors	OXPHOS > Complex IV > CIV assembly factors	TIMM21
CIV assembly factors	OXPHOS > Complex IV > CIV assembly factors	TMEM177
Complex V	OXPHOS > Complex V	ATP5F1A
Complex V	OXPHOS > Complex V	ATP5F1B
Complex V	OXPHOS > Complex V	ATP5F1C
Complex V	OXPHOS > Complex V	ATP5F1D
Complex V	OXPHOS > Complex V	ATP5F1E
Complex V	OXPHOS > Complex V	ATP5IF1
Complex V	OXPHOS > Complex V	ATP5MC1
Complex V	OXPHOS > Complex V	ATP5MC2
Complex V	OXPHOS > Complex V	ATP5MC3
Complex V	OXPHOS > Complex V	ATP5MD
Complex V	OXPHOS > Complex V	ATP5ME
Complex V	OXPHOS > Complex V	ATP5MF
Complex V	OXPHOS > Complex V	ATP5MG
Complex V	OXPHOS > Complex V	ATP5MPL
Complex V	OXPHOS > Complex V	ATP5PB
Complex V	OXPHOS > Complex V	ATP5PD
Complex V	OXPHOS > Complex V	ATP5PF
Complex V	OXPHOS > Complex V	ATP5PO
Complex V	OXPHOS > Complex V	ATPAF1
Complex V	OXPHOS > Complex V	ATPAF2
Complex V	OXPHOS > Complex V	ATPSCKMT
Complex V	OXPHOS > Complex V	DMAC2L
Complex V	OXPHOS > Complex V	FMC1
Complex V	OXPHOS > Complex V	MT-ATP6
Complex V	OXPHOS > Complex V	MT-ATP8
Complex V	OXPHOS > Complex V	TMEM70
CV subunits	OXPHOS > Complex V > CV subunits	ATP5F1A
CV subunits	OXPHOS > Complex V > CV subunits	ATP5F1B
CV subunits	OXPHOS > Complex V > CV subunits	ATP5F1C
CV subunits	OXPHOS > Complex V > CV subunits	ATP5F1D
CV subunits	OXPHOS > Complex V > CV subunits	ATP5F1E
CV subunits	OXPHOS > Complex V > CV subunits	ATP5IF1
CV subunits	OXPHOS > Complex V > CV subunits	ATP5MC1
CV subunits	OXPHOS > Complex V > CV subunits	ATP5MC2
CV subunits	OXPHOS > Complex V > CV subunits	ATP5MC3
CV subunits	OXPHOS > Complex V > CV subunits	ATP5MD
CV subunits	OXPHOS > Complex V > CV subunits	ATP5ME
CV subunits	OXPHOS > Complex V > CV subunits	ATP5MF
CV subunits	OXPHOS > Complex V > CV subunits	ATP5MG
CV subunits	OXPHOS > Complex V > CV subunits	ATP5MPL
CV subunits	OXPHOS > Complex V > CV subunits	ATP5PB
CV subunits	OXPHOS > Complex V > CV subunits	ATP5PD
CV subunits	OXPHOS > Complex V > CV subunits	ATP5PF
CV subunits	OXPHOS > Complex V > CV subunits	ATP5PO
CV subunits	OXPHOS > Complex V > CV subunits	DMAC2L
CV subunits	OXPHOS > Complex V > CV subunits	MT-ATP6
CV subunits	OXPHOS > Complex V > CV subunits	MT-ATP8
CV assembly factors	OXPHOS > Complex V > CV assembly factors	ATPAF1
CV assembly factors	OXPHOS > Complex V > CV assembly factors	ATPAF2
CV assembly factors	OXPHOS > Complex V > CV assembly factors	ATPSCKMT
CV assembly factors	OXPHOS > Complex V > CV assembly factors	FMC1
CV assembly factors	OXPHOS > Complex V > CV assembly factors	TMEM70
Respirasome assembly	OXPHOS > Respirasome assembly	COX7A2L
Respirasome assembly	OXPHOS > Respirasome assembly	HIGD1A
Respirasome assembly	OXPHOS > Respirasome assembly	HIGD2A
Respirasome assembly	OXPHOS > Respirasome assembly	RAB5IF
Cytochrome C	OXPHOS > Cytochrome C	CYCS
Cytochrome C	OXPHOS > Cytochrome C	HCCS
Metabolism	Metabolism	AADAT
Metabolism	Metabolism	AASS
Metabolism	Metabolism	ABAT
Metabolism	Metabolism	ABCB10
Metabolism	Metabolism	ABCB6
Metabolism	Metabolism	ABCB7
Metabolism	Metabolism	ABHD10
Metabolism	Metabolism	ABHD11
Metabolism	Metabolism	ACAA1
Metabolism	Metabolism	ACAA2
Metabolism	Metabolism	ACACA
Metabolism	Metabolism	ACACB
Metabolism	Metabolism	ACAD10
Metabolism	Metabolism	ACAD11
Metabolism	Metabolism	ACAD8
Metabolism	Metabolism	ACADL
Metabolism	Metabolism	ACADM
Metabolism	Metabolism	ACADS
Metabolism	Metabolism	ACADSB
Metabolism	Metabolism	ACADVL
Metabolism	Metabolism	ACAT1
Metabolism	Metabolism	ACLY
Metabolism	Metabolism	ACO2
Metabolism	Metabolism	ACOD1
Metabolism	Metabolism	ACOT11
Metabolism	Metabolism	ACOT13
Metabolism	Metabolism	ACOT2
Metabolism	Metabolism	ACOT7
Metabolism	Metabolism	ACOT9
Metabolism	Metabolism	ACP6
Metabolism	Metabolism	ACSF2
Metabolism	Metabolism	ACSF3
Metabolism	Metabolism	ACSL1
Metabolism	Metabolism	ACSL6
Metabolism	Metabolism	ACSM1
Metabolism	Metabolism	ACSM2A
Metabolism	Metabolism	ACSM2B
Metabolism	Metabolism	ACSM3
Metabolism	Metabolism	ACSM4
Metabolism	Metabolism	ACSM5
Metabolism	Metabolism	ACSS1
Metabolism	Metabolism	ACSS3
Metabolism	Metabolism	ADHFE1
Metabolism	Metabolism	AGK
Metabolism	Metabolism	AGMAT
Metabolism	Metabolism	AGPAT4
Metabolism	Metabolism	AGPAT5
Metabolism	Metabolism	AGXT
Metabolism	Metabolism	AGXT2
Metabolism	Metabolism	AIFM2
Metabolism	Metabolism	AIFM3
Metabolism	Metabolism	AK2
Metabolism	Metabolism	AK3
Metabolism	Metabolism	AK4
Metabolism	Metabolism	AKR1B10
Metabolism	Metabolism	AKR7A2
Metabolism	Metabolism	ALAS1
Metabolism	Metabolism	ALAS2
Metabolism	Metabolism	ALDH18A1
Metabolism	Metabolism	ALDH1B1
Metabolism	Metabolism	ALDH1L1
Metabolism	Metabolism	ALDH1L2
Metabolism	Metabolism	ALDH2
Metabolism	Metabolism	ALDH3A2
Metabolism	Metabolism	ALDH4A1
Metabolism	Metabolism	ALDH5A1
Metabolism	Metabolism	ALDH6A1
Metabolism	Metabolism	ALDH7A1
Metabolism	Metabolism	ALDH9A1
Metabolism	Metabolism	AMACR
Metabolism	Metabolism	AMT
Metabolism	Metabolism	ANTKMT
Metabolism	Metabolism	ARG2
Metabolism	Metabolism	AUH
Metabolism	Metabolism	BCAT2
Metabolism	Metabolism	BCKDHA
Metabolism	Metabolism	BCKDHB
Metabolism	Metabolism	BCKDK
Metabolism	Metabolism	BCO2
Metabolism	Metabolism	BDH1
Metabolism	Metabolism	BOLA1
Metabolism	Metabolism	BOLA3
Metabolism	Metabolism	BPHL
Metabolism	Metabolism	CA5A
Metabolism	Metabolism	CA5B
Metabolism	Metabolism	CAT
Metabolism	Metabolism	CBR3
Metabolism	Metabolism	CBR4
Metabolism	Metabolism	CHCHD7
Metabolism	Metabolism	CHDH
Metabolism	Metabolism	CHPT1
Metabolism	Metabolism	CISD1
Metabolism	Metabolism	CISD3
Metabolism	Metabolism	CKMT1A
Metabolism	Metabolism	CKMT1B
Metabolism	Metabolism	CKMT2
Metabolism	Metabolism	CLYBL
Metabolism	Metabolism	CMPK2
Metabolism	Metabolism	COASY
Metabolism	Metabolism	COMT
Metabolism	Metabolism	COQ10A
Metabolism	Metabolism	COQ10B
Metabolism	Metabolism	COQ2
Metabolism	Metabolism	COQ3
Metabolism	Metabolism	COQ4
Metabolism	Metabolism	COQ5
Metabolism	Metabolism	COQ6
Metabolism	Metabolism	COQ7
Metabolism	Metabolism	COQ8A
Metabolism	Metabolism	COQ8B
Metabolism	Metabolism	COQ9
Metabolism	Metabolism	COX10
Metabolism	Metabolism	COX11
Metabolism	Metabolism	COX15
Metabolism	Metabolism	COX17
Metabolism	Metabolism	COX19
Metabolism	Metabolism	CPOX
Metabolism	Metabolism	CPS1
Metabolism	Metabolism	CPT1A
Metabolism	Metabolism	CPT1B
Metabolism	Metabolism	CPT1C
Metabolism	Metabolism	CPT2
Metabolism	Metabolism	CRAT
Metabolism	Metabolism	CRLS1
Metabolism	Metabolism	CROT
Metabolism	Metabolism	CS
Metabolism	Metabolism	CYB5B
Metabolism	Metabolism	CYB5R3
Metabolism	Metabolism	CYC1
Metabolism	Metabolism	CYCS
Metabolism	Metabolism	CYP11A1
Metabolism	Metabolism	CYP11B1
Metabolism	Metabolism	CYP11B2
Metabolism	Metabolism	CYP24A1
Metabolism	Metabolism	CYP27A1
Metabolism	Metabolism	CYP27B1
Metabolism	Metabolism	D2HGDH
Metabolism	Metabolism	DBI
Metabolism	Metabolism	DBT
Metabolism	Metabolism	DCXR
Metabolism	Metabolism	DECR1
Metabolism	Metabolism	DGLUCY
Metabolism	Metabolism	DGUOK
Metabolism	Metabolism	DHODH
Metabolism	Metabolism	DHRS1
Metabolism	Metabolism	DHRS2
Metabolism	Metabolism	DHRS4
Metabolism	Metabolism	DHTKD1
Metabolism	Metabolism	DLAT
Metabolism	Metabolism	DLD
Metabolism	Metabolism	DLST
Metabolism	Metabolism	DMGDH
Metabolism	Metabolism	DNA2
Metabolism	Metabolism	DTYMK
Metabolism	Metabolism	DUT
Metabolism	Metabolism	ECH1
Metabolism	Metabolism	ECHDC1
Metabolism	Metabolism	ECHS1
Metabolism	Metabolism	ECI1
Metabolism	Metabolism	ECI2
Metabolism	Metabolism	EHHADH
Metabolism	Metabolism	EPHX2
Metabolism	Metabolism	ETFA
Metabolism	Metabolism	ETFB
Metabolism	Metabolism	ETFBKMT
Metabolism	Metabolism	ETFDH
Metabolism	Metabolism	ETFRF1
Metabolism	Metabolism	ETHE1
Metabolism	Metabolism	FABP1
Metabolism	Metabolism	FAHD1
Metabolism	Metabolism	FAM210B
Metabolism	Metabolism	FASN
Metabolism	Metabolism	FDPS
Metabolism	Metabolism	FDX1
Metabolism	Metabolism	FDX2
Metabolism	Metabolism	FDXR
Metabolism	Metabolism	FECH
Metabolism	Metabolism	FH
Metabolism	Metabolism	FHIT
Metabolism	Metabolism	FLAD1
Metabolism	Metabolism	FPGS
Metabolism	Metabolism	FTH1
Metabolism	Metabolism	FTMT
Metabolism	Metabolism	FXN
Metabolism	Metabolism	GATM
Metabolism	Metabolism	GCAT
Metabolism	Metabolism	GCDH
Metabolism	Metabolism	GCSH
Metabolism	Metabolism	GLDC
Metabolism	Metabolism	GLRX2
Metabolism	Metabolism	GLRX5
Metabolism	Metabolism	GLS
Metabolism	Metabolism	GLS2
Metabolism	Metabolism	GLUD1
Metabolism	Metabolism	GLUD2
Metabolism	Metabolism	GLYAT
Metabolism	Metabolism	GLYCTK
Metabolism	Metabolism	GOT2
Metabolism	Metabolism	GPAM
Metabolism	Metabolism	GPAT2
Metabolism	Metabolism	GPD2
Metabolism	Metabolism	GPT2
Metabolism	Metabolism	GPX1
Metabolism	Metabolism	GPX4
Metabolism	Metabolism	GRHPR
Metabolism	Metabolism	GRPEL1
Metabolism	Metabolism	GRPEL2
Metabolism	Metabolism	GSR
Metabolism	Metabolism	GSTK1
Metabolism	Metabolism	GSTZ1
Metabolism	Metabolism	GTPBP3
Metabolism	Metabolism	GUK1
Metabolism	Metabolism	HADH
Metabolism	Metabolism	HADHA
Metabolism	Metabolism	HADHB
Metabolism	Metabolism	HAGH
Metabolism	Metabolism	HAO2
Metabolism	Metabolism	HCCS
Metabolism	Metabolism	HIBADH
Metabolism	Metabolism	HIBCH
Metabolism	Metabolism	HINT1
Metabolism	Metabolism	HINT2
Metabolism	Metabolism	HMGCL
Metabolism	Metabolism	HMGCS2
Metabolism	Metabolism	HOGA1
Metabolism	Metabolism	HSCB
Metabolism	Metabolism	HSD17B10
Metabolism	Metabolism	HSD17B4
Metabolism	Metabolism	HSD17B8
Metabolism	Metabolism	HSPA9
Metabolism	Metabolism	HTD2
Metabolism	Metabolism	IBA57
Metabolism	Metabolism	IDH2
Metabolism	Metabolism	IDH3A
Metabolism	Metabolism	IDH3B
Metabolism	Metabolism	IDH3G
Metabolism	Metabolism	IDI1
Metabolism	Metabolism	ISCA1
Metabolism	Metabolism	ISCA2
Metabolism	Metabolism	ISCU
Metabolism	Metabolism	IVD
Metabolism	Metabolism	KMO
Metabolism	Metabolism	KYAT3
Metabolism	Metabolism	L2HGDH
Metabolism	Metabolism	LACTB
Metabolism	Metabolism	LDHAL6B
Metabolism	Metabolism	LDHB
Metabolism	Metabolism	LDHD
Metabolism	Metabolism	LIAS
Metabolism	Metabolism	LIPT1
Metabolism	Metabolism	LIPT2
Metabolism	Metabolism	LYPLA1
Metabolism	Metabolism	LYPLAL1
Metabolism	Metabolism	LYRM4
Metabolism	Metabolism	MAOA
Metabolism	Metabolism	MAOB
Metabolism	Metabolism	MCAT
Metabolism	Metabolism	MCCC1
Metabolism	Metabolism	MCCC2
Metabolism	Metabolism	MCEE
Metabolism	Metabolism	MDH2
Metabolism	Metabolism	ME2
Metabolism	Metabolism	ME3
[truncated: 1,905 more rows]
[truncated: 2 more columns]
