# Supplementary material for: Bioinformatics analysis to investigate the potential relationship between mitochondrial structure and function-related genes and the immune microenvironment in atherosclerosis
Source: Front Cardiovasc Med. 2025 May 13;12:1526151. doi: 10.3389/fcvm.2025.1526151 (PMC12106394; doi:10.3389/fcvm.2025.1526151)
Supplement: Supplementary file 3 [file Table3.xlsx]

## Sheet: Table S3 mitochondria-associate
	logFC	AveExpr	t	P.Value	adj.P.Val	B
ABC transporters	-1.19505	-0.100293	-9.77572	1.35e-13	1.79e-11	20.7362
Amidoxime reducing complex	-1.01728	-0.392004	-9.06609	1.77e-12	5.59e-11	18.1993
Amino acid metabolism	-1.01728	-0.392004	-9.06609	1.77e-12	5.59e-11	18.1993
Apoptosis	-1.01728	-0.392004	-9.06609	1.77e-12	5.59e-11	18.1993
Autophagy	-0.99282	-0.414435	-9.01833	2.1e-12	5.59e-11	18.0268
Biotin utilizing proteins	-1.05326	-0.368017	-8.79659	4.75e-12	9.25e-11	17.2234
Branched-chain amino acid dehydrogenase complex	-1.08749	-0.358549	-8.7217	6.26e-12	9.25e-11	16.9511
Calcium cycle	-1.08749	-0.358549	-8.7217	6.26e-12	9.25e-11	16.9511
Calcium homeostasis	-1.08749	-0.358549	-8.7217	6.26e-12	9.25e-11	16.9511
Calcium uniporter	0.90801	0.354313	7.62678	3.7e-10	4.92e-09	12.9301
cAMP-PKA signaling	0.937753	0.390049	7.59438	4.18e-10	5.05e-09	12.8103
Carbohydrate metabolism	0.941037	0.153938	7.52334	5.46e-10	5.18e-09	12.5476
Cardiolipin synthesis	0.941037	0.153938	7.52334	5.46e-10	5.18e-09	12.5476
Carnitine shuttle	0.941037	0.153938	7.52334	5.46e-10	5.18e-09	12.5476
Carnitine synthesis and transport	0.920755	0.346731	7.30501	1.24e-09	1.1e-08	11.7398
Catechol metabolism	0.825762	0.457799	6.67454	1.33e-08	1.1e-07	9.40915
Chaperones	0.749096	0.45869	6.58258	1.87e-08	1.44e-07	9.07032
Cholesterol-associated	-0.830732	-0.280114	-6.55823	2.05e-08	1.44e-07	8.98067
Cholesterol, bile acid, steroid synthesis	-0.830732	-0.280114	-6.55823	2.05e-08	1.44e-07	8.98067
Choline and betaine metabolism	0.736547	0.479272	6.50393	2.51e-08	1.67e-07	8.78092
CI assembly factors	0.948769	0.150881	6.46424	2.92e-08	1.85e-07	8.63501
CII assembly factors	0.804091	0.423344	6.32141	4.97e-08	2.88e-07	8.11089
CII subunits	0.804091	0.423344	6.32141	4.97e-08	2.88e-07	8.11089
CIII subunits	0.788742	0.36576	6.23485	6.87e-08	3.81e-07	7.79409
CIV assembly factors	-0.861993	-0.123018	-5.91257	2.27e-07	1.17e-06	6.6211
CIV subunits	0.743938	0.482456	5.91101	2.29e-07	1.17e-06	6.61545
Coenzyme A metabolism	0.856082	0.256767	5.88647	2.51e-07	1.23e-06	6.52664
Coenzyme Q metabolism	0.921282	0.259523	5.83652	3.01e-07	1.38e-06	6.34609
Complex I	0.921282	0.259523	5.83652	3.01e-07	1.38e-06	6.34609
Complex II	-0.789312	-0.302684	-5.77303	3.81e-07	1.69e-06	6.11713
Complex IV	-0.709656	-0.472937	-5.49051	1.07e-06	4.32e-06	5.10572
Copper metabolism	-0.709656	-0.472937	-5.49051	1.07e-06	4.32e-06	5.10572
Creatine metabolism	-0.709656	-0.472937	-5.49051	1.07e-06	4.32e-06	5.10572
Cristae formation	0.782254	0.32394	5.39525	1.52e-06	5.93e-06	4.7678
CV assembly factors	0.765932	0.135232	5.32638	1.95e-06	6.81e-06	4.5246
Cytochrome C	0.765932	0.135232	5.32638	1.95e-06	6.81e-06	4.5246
Cytochromes	0.765932	0.135232	5.32638	1.95e-06	6.81e-06	4.5246
Detoxification	0.765932	0.135232	5.32638	1.95e-06	6.81e-06	4.5246
EF hand proteins	0.751994	0.221376	5.26047	2.47e-06	8.21e-06	4.29274
Eicosanoid metabolism	0.751994	0.221376	5.26047	2.47e-06	8.21e-06	4.29274
Electron carriers	-0.832233	-0.118534	-5.21461	2.91e-06	9.45e-06	4.13196
Fatty acid oxidation	0.768305	0.28189	5.01226	6.01e-06	1.9e-05	3.42823
Fe-S-containing proteins	-0.672166	-0.239829	-4.54092	3.13e-05	9.68e-05	1.83094
Fe-S cluster biosynthesis	0.6014	0.270821	4.4703	3.99e-05	0.000120462	1.59744
Fission	-0.658413	-0.224578	-4.15923	0.00011371	0.000336076	0.589718
fMet processing	-0.579871	-0.331067	-3.99512	0.000195136	0.000552193	0.073085
Folate and 1-C metabolism	-0.579871	-0.331067	-3.99512	0.000195136	0.000552193	0.073085
Fusion	-0.600032	-0.23253	-3.76452	0.000409789	0.00113546	-0.633472
GABA metabolism	-0.576877	-0.232708	-3.56465	0.00076605	0.00203769	-1.22583
Gluconeogenesis	-0.576877	-0.232708	-3.56465	0.00076605	0.00203769	-1.22583
Glutamate metabolism	-0.558945	-0.033695	-3.5495	0.000802703	0.00205307	-1.26994
Glycerol phosphate shuttle	-0.558945	-0.033695	-3.5495	0.000802703	0.00205307	-1.26994
Glycine cleavage system	-0.585315	0.0951004	-3.37072	0.00138227	0.00340448	-1.7813
Glycine metabolism	-0.585315	0.0951004	-3.37072	0.00138227	0.00340448	-1.7813
Glyoxylate metabolism	-0.429928	0.0372991	-3.16444	0.00253968	0.0061414	-2.34964
Heme-containing proteins	0.47016	0.341202	3.01024	0.00394622	0.00907466	-2.75832
Heme synthesis and processing	0.456947	0.0319035	3.00924	0.00395737	0.00907466	-2.76092
Import motor	0.456947	0.0319035	3.00924	0.00395737	0.00907466	-2.76092
Intramitochondrial membrane interactions	0.508276	-0.123797	2.85262	0.00611165	0.0135475	-3.16091
Ketone metabolism	0.508276	-0.123797	2.85262	0.00611165	0.0135475	-3.16091
Kynurenine metabolism	-0.410624	0.0262844	-2.74068	0.00826882	0.0180287	-3.4371
Lipid metabolism	-0.473542	-0.104819	-2.67345	0.009881	0.0211768	-3.59897
Lipoate insertion	0.454921	0.314197	2.66171	0.0101903	0.0211768	-3.62691
Lysine metabolism	0.454921	0.314197	2.66171	0.0101903	0.0211768	-3.62691
Malate-aspartate shuttle	0.496207	0.164285	2.63646	0.010886	0.0216096	-3.6867
Metabolism	0.496207	0.164285	2.63646	0.010886	0.0216096	-3.6867
Metals and cofactors	0.496207	0.164285	2.63646	0.010886	0.0216096	-3.6867
MIA40	0.428806	-0.00262678	2.57255	0.0128448	0.0251228	-3.83606
MICOS complex	-0.431264	-0.0471597	-2.44575	0.0177067	0.0336427	-4.12385
Mitochondrial central dogma	-0.431264	-0.0471597	-2.44575	0.0177067	0.0336427	-4.12385
Mitochondrial dynamics and surveillance	0.362304	0.210207	2.4151	0.019107	0.0357921	-4.19167
Mitochondrial permeability transition pore	-0.40395	-0.136642	-2.39196	0.0202294	0.0368562	-4.24242
Mitochondrial ribosome	-0.40395	-0.136642	-2.39196	0.0202294	0.0368562	-4.24242
Mitochondrial ribosome assembly	0.418625	0.0791252	2.30216	0.0251641	0.0452274	-4.43557
Mitophagy	-0.373617	-0.204513	-2.27995	0.026539	0.0470625	-4.48241
Molybdenum cofactor synthesis and proteins	0.358174	0.0206986	2.13491	0.0372712	0.0640427	-4.779
mt-mRNA modifications	0.358174	0.0206986	2.13491	0.0372712	0.0640427	-4.779
mt-rRNA modifications	-0.403193	-0.131132	-2.13156	0.0375588	0.0640427	-4.78566
mt-tRNA modifications	-0.329636	-0.0927288	-2.01283	0.049073	0.0826165	-5.01582
