# Supplementary material for: Bioinformatics analysis to investigate the potential relationship between mitochondrial structure and function-related genes and the immune microenvironment in atherosclerosis
Source: Front Cardiovasc Med. 2025 May 13;12:1526151. doi: 10.3389/fcvm.2025.1526151 (PMC12106394; doi:10.3389/fcvm.2025.1526151)
Supplement: Supplementary file 4 [file Table4.xlsx]

## Sheet: Table S4 DEGS
gene	logFC	AveExpr	t	P.Value	adj.P.Val	B
SLC25A4	-1.12287	7.92244	-8.36399	1.69e-10	2.15e-09	13.7674
ACADL	-1.48092	5.13585	-11.2321	2.95e-14	2.09e-12	22.3516
PPIF	1.02905	7.73537	7.29365	5.41e-09	4.59e-08	10.3286
SLC25A19	1.21106	8.19244	9.59556	3.63e-12	8.6e-11	17.5803
ALDH1B1	-1.10503	7.01756	-8.806	4.18e-11	6.43e-10	15.1559
CYP27A1	1.07273	9.61293	7.88227	7.95e-10	8.31e-09	12.2316
ALDH1L1	-1.76557	5.21951	-11.0133	5.51e-14	3.34e-12	21.7345
KMO	1.04813	5.8422	6.74131	3.35e-08	2.31e-07	8.52444
GPX1	1.64865	11.382	8.98823	2.36e-11	3.98e-10	15.722
MGST1	-1.07103	7.06244	-6.23666	1.78e-07	1.04e-06	6.86927
UCP2	1.6996	7.48049	8.9888	2.36e-11	3.98e-10	15.7238
BID	1.11644	7.62634	9.98851	1.11e-12	3.3e-11	18.758
ACOT11	1.01333	6.51341	9.83381	1.77e-12	4.77e-11	18.2967
C15orf48	2.13876	7.57195	8.34644	1.79e-10	2.25e-09	13.7118
CYP27B1	1.17813	4.97415	9.66646	2.93e-12	7.3e-11	17.7942
